# Supplementary material for: VCP inhibition induces an unfolded protein response and apoptosis in human acute myeloid leukemia cells
Source: PLoS One. 2022 Apr 6;17(4):e0266478. doi: 10.1371/journal.pone.0266478 (PMC8986003; doi:10.1371/journal.pone.0266478)
Supplement: S1 Table — (XLSX) [file pone.0266478.s001.xlsx]

## Sheet: GlyGly (K)Sites
Proteins	Positions within proteins	Protein	Position	Protein names	Gene names	Localization prob	Score diff	PEP	Score	Delta score	Score for localization	Number of GlyGly (K)	Sequence window	GlyGly (K) Probabilities	GlyGly (K) Score diffs	Position in peptide	Charge	Mass error [ppm]	Ratio H/L MV411	Ratio H/L normalized MV411	Ratio H/L THP1	Ratio H/L normalized THP1
P06493;A0A024QZP7;E5RIU6;A0A087WZZ9	139;139;139;139	P06493	139	Cyclin-dependent kinase 1	CDK1;CDC2	0.997561	26.1594	0.000127001	72.315	64.452	72.315	1	VLHRDLKPQNLLIDDKGTIKLADFGLARAFG	DLKPQNLLIDDK(0.998)GTIK(0.002)	DLK(-46)PQNLLIDDK(26)GTIK(-26)	12	4	0.11461	0.7166	0.69837	NA	NA
P25787;A0A024RA52	70;70	P25787	70	Proteasome subunit alpha type-2;Proteasome subunit alpha type	PSMA2	1	50.8827	3.52688e-10	105.03	102.45	50.883	1	ILYDERSVHKVEPITKHIGLVYSGMGPDYRV	VEPITK(1)HIGLVYSGMGPDYR	VEPITK(51)HIGLVYSGMGPDYR	6	4	-0.10464	1.0329	1.0132	NA	NA
Q6W2J9;H7BZ37;H7C2V9;H7C231;A0A075B6Q3;Q5H9F3-3;Q6W2J9-4;Q6W2J9-2	1460;133;330;913;1093;1493;1408;1426	Q6W2J9	1460	BCL-6 corepressor	BCOR;BCORL1	1	177.375	5.2766e-45	181.67	181.67	177.38	1	QSRPMPPEARRLIVNKNAGETLLQRAARLGY	RLIVNK(1)NAGETLLQR	RLIVNK(180)NAGETLLQR	6	3	0.77794	1.0134	1.0072	1.183	1.0861
Q9C0C7;A0A075B6T1;Q9C0C7-6;Q9C0C7-4;Q9C0C7-2;Q9C0C7-3;Q9C0C7-5	175;175;175;175;175;175;175	Q9C0C7	175	Activating molecule in BECN1-regulated autophagy protein 1	AMBRA1	1	62.8132	0.000974446	65.943	53.316	62.813	1	IHFWDWSRREPFAVVKTASEMERVRLVRFDP	REPFAVVK(1)TASEMER	REPFAVVK(63)TASEMER	8	3	0.79424	1.9662	1.9283	2.0043	1.8177
P30519;A0A087WT44;P30519-2;I3L1Y2	259;313;230;76	P30519	259	Heme oxygenase 2	HMOX2	1	42.6471	0.00570632	42.647	39.842	42.647	1	LARETLEDGFPVHDGKGDMRKCPFYAAEQDK	ETLEDGFPVHDGK(1)GDMR	ETLEDGFPVHDGK(43)GDMR	13	3	0.97756	0.7644	0.74804	NA	NA
O15126;A0A087WU14;A0A087WXB0	334;202;308	O15126	334	Secretory carrier-associated membrane protein 1	SCAMP1	1	139.746	1.07861e-23	139.75	139.75	139.75	1	NAASTAASSAAQNAFKGNQI___________	TVQTAAANAASTAASSAAQNAFK(1)GNQI	TVQTAAANAASTAASSAAQNAFK(140)GNQI	23	3	0.46286	1.3071	1.2669	1.1698	1.0414
P49720;A0A087WXQ8;A0A087WY10;A0A087WUL2	77;77;77;74	P49720	77	Proteasome subunit beta type-3	PSMB3	1	63.4082	0.00471965	63.408	40.182	63.408	1	TVAQRLKFRLNLYELKEGRQIKPYTLMSMVA	LNLYELK(1)EGR	LNLYELK(63)EGR	7	3	0.21867	1.2958	1.2632	NA	NA
Q9NXU5;A0A087WUW9	157;157	Q9NXU5	157	ADP-ribosylation factor-like protein 15	ARL15	1	61.9583	0.0155223	61.958	21.734	61.958	1	NHQDKPAARSVQEIKKYFELEPLARGKRWIL	K(1)YFELEPLAR	K(62)YFELEPLAR	1	3	0.43308	0.94844	0.9269	0.94738	0.83472
Q99460;A0A087WW66;Q99460-2;H7BZR6	302;302;302;154	Q99460	302	26S proteasome non-ATPase regulatory subunit 1	PSMD1	0.999635	34.3774	0.000905113	56.746	52.905	56.746	1	VPGSEKDSDSMETEEKTSSAFVGKTPEASPE	DSDSMETEEK(1)TSSAFVGK	DSDSMETEEK(34)TSSAFVGK(-34)	10	3	-0.60966	1.0898	1.0401	1.0218	0.9066
Q99460;A0A087WW66;Q99460-2;H7BZR6	310;310;310;162	Q99460	310	26S proteasome non-ATPase regulatory subunit 1	PSMD1	0.994639	22.6841	0.00623273	49.049	44.419	49.049	1	DSMETEEKTSSAFVGKTPEASPEPKDQTLKM	TSSAFVGK(0.995)TPEASPEPK(0.005)	TSSAFVGK(23)TPEASPEPK(-23)	8	3	-0.15712	1.3734	1.3493	NA	NA
Q99460;A0A087WW66;Q99460-2;H7BZR6	292;292;292;144	Q99460	292	26S proteasome non-ATPase regulatory subunit 1	PSMD1	0.986401	18.6053	2.19374e-24	126.05	118.19	126.05	1	SVPGSTNTGTVPGSEKDSDSMETEEKTSSAF	TVGTPIASVPGSTNTGTVPGSEK(0.986)DSDSMETEEK(0.014)	TVGTPIASVPGSTNTGTVPGSEK(19)DSDSMETEEK(-19)	23	3	-0.20946	1.1902	1.1561	1.1458	1.0248
P78368;U3KQA5;Q9Y6M4-2;A0A0U1RQY7;Q9Y6M4-6;Q9Y6M4-5;Q9Y6M4-4;Q9HCP0-2;K7ESB6;Q9Y6M4;U3KQB3;A0A087WWF5;A0A0U1RQT7;Q8IXA3;Q9Y6M4-3;Q9HCP0;A0A087WZK4	256;255;253;255;140;178;253;255;271;253;255;207;255;255;253;255;15	P78368	256	Casein kinase I isoform gamma-2;Casein kinase I isoform gamma-3;Casein kinase I isoform gamma-1	CSNK1G2;CSNK1G3;CSNK1G1;hCG_2004507	0.832299	6.95743	0.00800519	53.995	53.995	53.995	1	MFMYFLRGSLPWQGLKADTLKERYQKIGDTK	GSLPWQGLK(0.832)ADTLK(0.168)	GSLPWQGLK(7)ADTLK(-7)	9	3	0.32297	1.3529	1.3164	NA	NA
Q03519;A0A0G2JLV0;A0A087WYD6;X5CMH5;A0A140T9S0;E7ENX8;Q03519-2	245;245;245;245;245;245;245	Q03519	245	Antigen peptide transporter 2	TAP2	1	130.378	1.03421e-44	182.49	169.08	130.38	1	FSSLLRQDLGFFQETKTGELNSRLSSDTTLM	QDLGFFQETK(1)TGELNSR	QDLGFFQETK(130)TGELNSR	10	3	-1.9884	1.6007	1.5682	1.3437	1.1975
Q9P0U1;A6NIV2;A0A087WZY2	17;17;17	Q9P0U1	17	Mitochondrial import receptor subunit TOM7 homolog	TOMM7	1	49.4829	0.00650188	56.122	56.122	49.483	1	VKLSKEAKQRLQQLFKGSQFAIRWGFIPLVI	LQQLFK(1)GSQFAIR	LQQLFK(49)GSQFAIR	6	3	0.45731	1.2298	1.2151	1.1929	1.0664
P52272;P52272-2;A0A087X0X3;M0R019;M0R2T0	388;349;388;334;313	P52272	388	Heterogeneous nuclear ribonucleoprotein M	HNRNPM	1	49.5922	0.00449821	51.606	41.41	49.592	1	NEILSNALKRGEIIAKQGGGGGGGSVPGIER	GEIIAK(1)QGGGGGGGSVPGIER	GEIIAK(50)QGGGGGGGSVPGIER	6	3	-1.7275	0.90576	0.88478	NA	NA
P54252;G3V328;A0A2R8Y3X7;G3V3R7;A0A087X1A8;A0A0A0MS38;D3VVH9;G3V3T6;C9JQV6;G3V2G1;G3V2G2;F5H211;P54252-3;P54252-5;P54252-4;G3V4U9;P54252-1;E9PJN5;A0A2R8Y888;S4R399;G3V526;A0A087WXY4	200;130;200;199;200;149;200;21;130;94;21;200;145;21;185;149;200;134;21;158;134;200	P54252	200	Ataxin-3	ATXN3	1	132.059	3.0926e-16	132.06	96.322	132.06	1	QMHRPKLIGEELAQLKEQRVHKTDLERVLEA	LIGEELAQLK(1)EQR	LIGEELAQLK(130)EQR	10	3	0.16084	1.1858	1.1628	1.3238	1.1844
O75608;E5RJ48;A0A087X1K9;E5RGR0;O75608-2;E5RI35;B4DP64	105;41;41;89;89;83;105	O75608	105	Acyl-protein thioesterase 1	LYPLA1	1	53.5645	0.00663818	53.565	53.565	53.565	1	KQAAENIKALIDQEVKNGIPSNRIILGGFSQ	ALIDQEVK(1)NGIPSNR	ALIDQEVK(54)NGIPSNR	8	3	-0.97883	2.3608	2.3317	NA	NA
Q9UL46;A0A087X1Z3;H0YM70;H0YKU2	145;160;134;68	Q9UL46	145	Proteasome activator complex subunit 2	PSME2	1	89.2612	2.4676e-17	140.06	123.56	89.261	1	PKIEDGNDFGVAIQEKVLERVNAVKTKVEAF	IEDGNDFGVAIQEK(1)VLER	IEDGNDFGVAIQEK(89)VLER	14	3	-0.58151	1.7184	1.6814	NA	NA
Q9NNW5;E9PDU5;A0A087X295	526;475;556	Q9NNW5	526	WD repeat-containing protein 6	WDR6	0.908426	9.96518	0.00155304	56.327	53.274	56.327	1	RRGSVLLFPSRPGLLKDPGVGGKARAGAGAP	GSVLLFPSRPGLLK(0.908)DPGVGGK(0.092)	GSVLLFPSRPGLLK(10)DPGVGGK(-10)	14	3	-0.95187	NA	NA	2.2308	2.0049
Q9NNW5;E9PDU5;A0A087X295	418;367;448	Q9NNW5	418	WD repeat-containing protein 6	WDR6	1	74.8273	1.52997e-05	75.358	75.358	75.358	1	EGFGLCAMANGEGRVKVVPINTPTAAVDQTL	VK(1)VVPINTPTAAVDQTLFPGK	VK(75)VVPINTPTAAVDQTLFPGK(-75)	2	3	1.7958	1.3621	1.3484	NA	NA
P35613;A0A087X2B5;P35613-2;P35613-4;I3L192;A0A087WUV8;P35613-3;R4GMX5	257;138;141;77;133;61;48;48	P35613	257	Basigin	BSG	0.999398	32.2008	1.48371e-12	125.88	117.8	125.88	1	CKSESVPPVTDWAWYKITDSEDKALMNGSES	SESVPPVTDWAWYK(0.999)ITDSEDK(0.001)	SESVPPVTDWAWYK(32)ITDSEDK(-32)	14	3	-0.47914	1.2679	1.2316	1.0629	0.93489
P62333;A0A087X2I1;H0YJC0;H0YJE9;H0YJT1	34;48;34;34;34	P62333	34	26S protease regulatory subunit 10B	PSMC6	0.998951	29.7873	0.00683086	56.936	54.199	56.936	1	HKEIDGRLKELREQLKELTKQYEKSENDLKA	ELREQLK(0.999)ELTK(0.001)	ELREQLK(30)ELTK(-30)	7	3	0.074876	0.98255	0.9576	NA	NA
P62333;A0A087X2I1;H0YJC0;H0YJE9;H0YJT1	48;62;48;48;48	P62333	48	26S protease regulatory subunit 10B	PSMC6	1	258.771	1.78497e-207	303.86	289.25	303.86	1	LKELTKQYEKSENDLKALQSVGQIVGEVLKQ	SENDLK(1)ALQSVGQIVGEVLK	SENDLK(260)ALQSVGQIVGEVLK(-260)	6	3	-0.04877	0.87769	0.85872	1.0203	0.91366
O15258;Q5T093;Q5T092;A0A0A0MR06;Q5T091	14;14;14;14;14	O15258	14	Protein RER1	RER1	1	92.3901	4.46857e-12	117.26	117.26	92.39	1	__MSEGDSVGESVHGKPSVVYRFFTRLGQIY	SEGDSVGESVHGK(1)PSVVYR	SEGDSVGESVHGK(92)PSVVYR	13	3	0.23288	1.0554	1.0256	0.9581	0.87433
Q9UM54-6;A0A1Y0BRN3;A0A0A0MRM8	1141;1141;1109	Q9UM54-6	1141	Unconventional myosin-VI	MYO6	1	154.712	4.89537e-31	154.71	143.3	154.71	1	SKNKKRNTETEQRAPKSVTDYAQQNPAAQIP	NTETEQRAPK(1)SVTDYAQQNPAAQIPAR	NTETEQRAPK(150)SVTDYAQQNPAAQIPAR	10	3	0.34724	NA	NA	1.3337	1.1923
Q13952;E9PJA8;E9PQR2;Q5T6K7;E9PI99;A0A0A0MT00;Q5T6K5;Q13952-4;Q13952-6;Q13952-7;Q13952-2;Q13952-5;Q13952-3	36;36;36;36;36;36;36;36;36;36;36;36;36	Q13952	36	Nuclear transcription factor Y subunit gamma	NFYC	1	51.3458	0.0181729	51.346	23.172	51.346	1	SFWPRVMEEIRNLTVKDFRVQELPLARIKKI	NLTVK(1)DFR	NLTVK(51)DFR	5	3	0.033157	NA	NA	1.6171	1.4402
Q16629;A0A0B4J1Z1;C9JAB2;Q16629-3;Q16629-2;Q16629-4	24;24;24;24;24;24	Q16629	24	Serine/arginine-rich splicing factor 7	SRSF7	1	67.9024	1.74971e-16	131.51	131.51	67.902	1	GETKVYVGNLGTGAGKGELERAFSYYGPLRT	VYVGNLGTGAGK(1)GELER	VYVGNLGTGAGK(68)GELER	12	3	0.94972	1.122	1.0807	0.77932	0.69551
P62306;A0A0B4J254;F8W0W6	8;8;8	P62306	8	Small nuclear ribonucleoprotein F	SNRPF	0.994621	23.8711	2.96674e-05	60.325	57.443	60.325	1	________MSLPLNPKPFLNGLTGKPVMVKL	SLPLNPK(0.995)PFLNGLTGK(0.004)PVMVK(0.001)	SLPLNPK(24)PFLNGLTGK(-24)PVMVK(-29)	7	3	-1.0297	1.0965	1.0758	NA	NA
Q13509;A0A0B4J269;Q13509-2;P04350;P07437;Q5JP53;Q5ST81;P68371;A6NNZ2;Q9H4B7;CON__ENSEMBL:ENSBTAP00000025008;Q9BVA1;Q13885;Q3ZCM7;A0A075B736;Q5SQY0;Q9BUF5;K7ESM5	252;599;180;252;252;234;180;252;252;252;338;252;252;252;215;218;252;215	P68371	252	Tubulin beta-3 chain;Tubulin beta-4A chain;Tubulin beta chain;Tubulin beta-4B chain;Tubulin beta-8 chain-like protein LOC260334;Tubulin beta-1 chain;Tubulin beta-2B chain;Tubulin beta-2A chain;Tubulin beta-8 chain;Tubulin beta-6 chain	TUBB3;TUBB4A;TUBB;TUBB4B;TUBB1;TUBB2B;TUBB2A;TUBB8;TUBB6	1	45.8792	0.00101644	61.958	51.033	45.879	1	TTCLRFPGQLNADLRKLAVNMVPFPRLHFFM;TTSLRFPGQLNADLRKLAVNMVPFPRLHFFM	K(1)LAVNMVPFPR	K(46)LAVNMVPFPR	1	3	1.894	0.96367	0.94055	NA	NA
Q96IV0;A0A0C4DFP4;A0A6Q8PF23;Q96IV0-3;Q96IV0-5;Q96IV0-2;A0A6Q8PHJ3	419;398;409;419;377;401;246	Q96IV0	419	Peptide-N(4)-(N-acetyl-beta-glucosaminyl)asparagine amidase	NGLY1	1	52.2654	1.5673e-05	98.942	79.103	52.265	1	KVKEALLRDTINGLNKQRQLFLSENRRKELL	EALLRDTINGLNK(1)QR	EALLRDTINGLNK(52)QR	13	3	-0.050683	1.2935	1.2585	NA	NA
Q96IV0;A0A0C4DFP4;A0A6Q8PF23;Q96IV0-3;Q96IV0-5;Q96IV0-2;C9JU75;A0A6Q8PHH7;A0A6Q8PGC8;H0Y2P2	123;120;123;123;81;123;46;123;123;115	Q96IV0	123	Peptide-N(4)-(N-acetyl-beta-glucosaminyl)asparagine amidase	NGLY1	1	71.5062	1.61757e-07	71.506	57.61	71.506	1	ERSSRLDGSNKSHKVKSSQQPAASTQLPTTP	VK(1)SSQQPAASTQLPTTPSSNPSGLNQHTR	VK(72)SSQQPAASTQLPTTPSSNPSGLNQHTR	2	4	0.37908	NA	NA	1.3218	1.183
Q01105;Q01105-2;A0A0C4DFV9;Q01105-3;Q01105-4	150;137;126;125;128	Q01105	150	Protein SET	SET	0.994781	22.8013	2.01184e-05	97.32	92.453	97.32	1	YRIDFYFDENPYFENKVLSKEFHLNESGDPS	IDFYFDENPYFENK(0.995)VLSK(0.005)	IDFYFDENPYFENK(23)VLSK(-23)	14	3	-0.2487	1.468	1.4264	NA	NA
Q01105;Q01105-2;A0A0C4DFV9;Q01105-3;Q01105-4	154;141;130;129;132	Q01105	154	Protein SET	SET	0.999958	43.7661	0.000577599	68.82	46.979	68.82	1	FYFDENPYFENKVLSKEFHLNESGDPSSKST	VLSK(1)EFHLNESGDPSSK	VLSK(44)EFHLNESGDPSSK(-44)	4	3	-0.63758	NA	NA	0.9081	0.81278
O43464;A0A0C4DG44;O43464-3;O43464-4	237;224;237;237	O43464	237	Serine protease HTRA2, mitochondrial	HTRA2	1	63.0912	0.0134414	63.091	63.091	63.091		AVDPVADIATLRIQTKEPLPTLPLGRSADVR	IQTK(1)EPLPTLPLGR	IQTK(63)EPLPTLPLGR	4	2	1.2042	0.9276	0.90529	NA	NA
P39656;A0A0C4DGS1;P39656-3;P39656-2;U3KQ84	189;172;171;152;143	P39656	189	Dolichyl-diphosphooligosaccharide--protein glycosyltransferase 48 kDa subunit	DDOST	1	69.4309	0.000778796	69.431	63.309	69.431	1	VADTENLLKAPTIVGKSSLNPILFRGVGMVA	APTIVGK(1)SSLNPILFR	APTIVGK(69)SSLNPILFR	7	3	0.98078	NA	NA	1.2467	1.1247
P39656;A0A0C4DGS1;P39656-3;P39656-2	301;284;283;264	P39656	301	Dolichyl-diphosphooligosaccharide--protein glycosyltransferase 48 kDa subunit	DDOST	1	49.1891	0.0547805	49.189	49.189	49.189		TGNYELAVALSRWVFKEEGVLRVGPVSHHRV	WVFK(1)EEGVLR	WVFK(49)EEGVLR	4	3	-0.62946	NA	NA	1.1733	1.0486
Q9NV92;A0A3B3IRK3;H7C5F7;B4DGY6;A0A0C4DGW0	193;99;99;99;99	Q9NV92	193	NEDD4 family-interacting protein 2	NDFIP2	1	63.1281	0.000301125	63.128	53.841	63.128	1	SVATSLPTYDEAEKAKAAAMAAAAAETSQRI	AK(1)AAAMAAAAAETSQR	AK(63)AAAMAAAAAETSQR	2	3	0.73011	1.101	1.0756	NA	NA
Q05086;Q05086-2;Q05086-3;A0A0D9SG77;A0A6Q8PHE5;A0A1B0GVL3;A0A0D9SES7;A0A0D9SF91;A0A0D9SG54	77;54;74;54;15;54;74;74;74	Q05086	77	Ubiquitin-protein ligase E3A	UBE3A	0.991177	20.5051	0.0034731	66.962	35.328	66.962	1	RMDNNAAAIKALELYKINAKLCDPHPSKKGA	ALELYK(0.991)INAK(0.009)	ALELYK(21)INAK(-21)	6	3	-1.2239	1.2745	1.2489	NA	NA
Q05086;Q05086-2;Q05086-3;A0A0D9SG77;A0A6Q8PHE5;A0A1B0GVL3	323;300;320;300;261;300	Q05086	323	Ubiquitin-protein ligase E3A	UBE3A	1	94.3092	5.41798e-10	121.83	99.252	94.309	1	LFCKAMSKLPLAAQGKLIRLWSKYNADQIRR	LPLAAQGK(1)LIR	LPLAAQGK(94)LIR	8	3	0.41481	0.99842	0.99482	0.97137	0.87319
Q05086;Q05086-2;Q05086-3;A0A0D9SG77;A0A6Q8PHE5;A0A1B0GVL3	468;445;465;445;406;445	Q05086	468	Ubiquitin-protein ligase E3A	UBE3A	0.998344	27.8034	0.00300929	64.65	53.745	64.65	1	PLNEVLEMDKDYTFFKVETENKFSFMTCPFI	DYTFFK(0.998)VETENK(0.002)	DYTFFK(28)VETENK(-28)	6	3	-0.24955	1.0899	1.0751	NA	NA
Q05086;Q05086-2;Q05086-3;A0A0D9SG77;A0A6Q8PHE5;A0A1B0GVL3	724;701;721;701;662;701	Q05086	724	Ubiquitin-protein ligase E3A	UBE3A	0.959221	13.7148	9.10602e-11	116.29	105.01	116.29	1	NRKEFVNLYSDYILNKSVEKQFKAFRRGFHM	EFVNLYSDYILNK(0.959)SVEK(0.041)	EFVNLYSDYILNK(14)SVEK(-14)	13	3	-1.5285	1.0923	1.0774	NA	NA
Q05086;Q05086-2;Q05086-3;A0A0D9SG77;A0A6Q8PHE5;A0A1B0GVL3	226;203;223;203;164;203	Q05086	226	Ubiquitin-protein ligase E3A	UBE3A	1	43.895	0.0503738	43.895	40.68	43.895		SSRIGDSSQGDNNLQKLGPDDVSVDIDAIRR	IGDSSQGDNNLQK(1)LGPDDVSVDIDAIR	IGDSSQGDNNLQK(44)LGPDDVSVDIDAIR	13	3	1.4177	0.92403	0.88411	NA	NA
Q05086;Q05086-2;Q05086-3;A0A0D9SG77;A0A6Q8PHE5;A0A1B0GVL3	711;688;708;688;649;688	Q05086	711	Ubiquitin-protein ligase E3A	UBE3A	1	65.0778	0.00164487	70.451	70.451	70.451	1	LKENGDKIPITNENRKEFVNLYSDYILNKSV	K(1)EFVNLYSDYILNK	K(65)EFVNLYSDYILNK(-65)	1	3	0.0081713	1.2269	1.1867	NA	NA
Q05086;Q05086-2;Q05086-3;A0A0D9SG77;A0A6Q8PHE5;A0A1B0GVL3	421;398;418;398;359;398	Q05086	421	Ubiquitin-protein ligase E3A	UBE3A	0.99988	39.2218	0.00698636	40.237	40.237	40.237	1	ELTLQELLGEERRNKKGPRVDPLETELGVKT	K(1)GPRVDPLETELGVK	K(39)GPRVDPLETELGVK(-39)	1	4	1.4031	1.2391	1.1756	NA	NA
Q05086;Q05086-2;Q05086-3;A0A0D9SG77;A0A6Q8PHE5;A0A1B0GVL3;A0A0D9SES7;A0A0D9SF91;A0A0D9SG54	71;48;68;48;9;48;68;68;68	Q05086	71	Ubiquitin-protein ligase E3A	UBE3A	0.999935	41.8553	2.46669e-05	90.754	90.754	90.754	1	SCPTFLRMDNNAAAIKALELYKINAKLCDPH	MDNNAAAIK(1)ALELYK	MDNNAAAIK(42)ALELYK(-42)	9	3	-0.54891	0.96251	0.94155	NA	NA
Q05086;Q05086-2;Q05086-3;A0A0D9SG77;A0A6Q8PHE5;A0A1B0GVL3	350;327;347;327;288;327	Q05086	350	Ubiquitin-protein ligase E3A	UBE3A	1	63.6064	1.28862e-08	107.21	100.41	63.606	1	QIRRMMETFQQLITYKVISNEFNSRNLVNDD	MMETFQQLITYK(1)VISNEFNSR	MMETFQQLITYK(64)VISNEFNSR	12	3	-0.13073	1.2653	1.2489	NA	NA
P0DMV8;A0A0G2JIW1;P0DMV9;P0DMV8-2;V9GZ37;P11142;E9PKE3;E9PNE6;A8K7Q2;P54652;E9PS65;E9PM13;P17066	507;508;507;452;342;507;488;361;271;510;98;59;509	P11142	507	Heat shock 70 kDa protein 1A;Heat shock 70 kDa protein 1B;Heat shock cognate 71 kDa protein;Heat shock-related 70 kDa protein 2;Heat shock 70 kDa protein 6	HSPA1A;HSPA1B;HSPA8;HSPA2;HSPA6	1	66.2702	0.00415133	66.27	51.604	66.27	1	DKSTGKANKITITNDKGRLSKEEIERMVQEA;DKSTGKENKITITNDKGRLSKEDIERMVQEA;DRSTGKANKITITNDKGRLSKEEVERMVHEA	ITITNDK(1)GR	ITITNDK(66)GR	7	3	0.32539	1.0563	1.0234	1.0887	0.98051
P0DMV8;A0A0G2JIW1;P0DMV9;P0DMV8-2	56;57;56;56	P0DMV8	56	Heat shock 70 kDa protein 1A;Heat shock 70 kDa protein 1B	HSPA1A;HSPA1B	1	79.4203	4.23379e-11	114.04	101.91	114.04	1	YVAFTDTERLIGDAAKNQVALNPQNTVFDAK	LIGDAAK(1)NQVALNPQNTVFDAK	LIGDAAK(79)NQVALNPQNTVFDAK(-79)	7	3	-1.7761	1.7896	1.732	NA	NA
P0DMV8;A0A0G2JIW1;P0DMV9;P0DMV8-2	71;72;71;71	P0DMV8	71	Heat shock 70 kDa protein 1A;Heat shock 70 kDa protein 1B	HSPA1A;HSPA1B	1	47.6398	0.00194221	72.315	66.153	47.64	1	KNQVALNPQNTVFDAKRLIGRKFGDPVVQSD	NQVALNPQNTVFDAK(1)R	NQVALNPQNTVFDAK(48)R	15	3	0.68585	1.2324	1.1868	NA	NA
P0DMV8;A0A0G2JIW1;P0DMV9;P0DMV8-2;V9GZ37	524;525;524;469;359	P0DMV8	524	Heat shock 70 kDa protein 1A;Heat shock 70 kDa protein 1B	HSPA1A;HSPA1B	0.922578	10.7614	0.000171222	98.694	98.694	98.694	1	RLSKEEIERMVQEAEKYKAEDEVQRERVSAK	MVQEAEK(0.923)YK(0.077)AEDEVQR	MVQEAEK(11)YK(-11)AEDEVQR	7	3	0.32676	1.0163	0.99183	1.0282	0.90427
Q9Y666;A0A0G2JNW7	1008;1008	Q9Y666	1008	Solute carrier family 12 member 7	SLC12A7	1	49.627	0.000831324	61.212	41.373	49.627	1	SRDTSLSGFKDLFSMKPDQSNVRRMHTAVKL	DLFSMK(1)PDQSNVRR	DLFSMK(50)PDQSNVRR	6	3	-0.27902	0.84749	0.81476	NA	NA
F8WBI6;A6NCC3;H3BMP0;H3BV12;A0A1B0GV12;A0A0J9YX86;D6RF30;H3BPF8;H3BQL2;A0A1B0GVY7	466;466;430;466;466;466;442;459;466;466	F8WBI6	466	Golgin subfamily A member 8N;Golgin subfamily A member 8O;Golgin subfamily A member 8K	GOLGA8N;GOLGA8O;GOLGA8Q;GOLGA8K;GOLGA8S;GOLGA8T	0.999981	47.3018	0.0153078	47.302	33.067	47.302	1	ESREAMSSFMDHLKEKADLSELVKKQELRFI	EK(1)ADLSELVK	EK(47)ADLSELVK(-47)	2	3	1.3132	1.3831	1.3612	NA	NA
F8WBI6;A6NCC3;H3BMP0;H3BV12;A0A1B0GV12;A0A0J9YX86;I6L899;H3BPF8;H3BMC3;A0A0G2JPF6;A0A0G2JP48;A6NN73	164;164;164;164;164;164;164;164;164;176;176;156	F8WBI6	164	Golgin subfamily A member 8N;Golgin subfamily A member 8O;Golgin subfamily A member 8R;Golgin subfamily A member 8C	GOLGA8N;GOLGA8O;GOLGA8Q;GOLGA8R;GOLGA8S;GOLGA8F;GOLGA8CP	1	101.467	3.66739e-07	101.47	96.29	101.47	1	LYHMERSLRYFEEESKDLAVRLQHSLQCKGE	YFEEESK(1)DLAVR	YFEEESK(100)DLAVR	7	3	0.98158	1.5243	1.4548	NA	NA
P43243;A8MXP9;A0A0R4J2E8;P43243-2;B3KM87	817;865;817;529;479	P43243	817	Matrin-3	MATR3	1	46.5921	0.0179839	46.592	28.18	46.592	1	YCKLCSLFYTNEEVAKNTHCSSLPHYQKLKK	LCSLFYTNEEVAK(1)	LCSLFYTNEEVAK(47)	13	3	-1.5243	NA	NA	0.48708	0.436
Q15004;H0YMA4;A0A0U1RQM0;A0A0U1RQC1;Q15004-2	24;24;24;24;24	Q15004	24	PCNA-associated factor	KIAA0101	1	115.312	1.73197e-10	115.31	102.52	115.31	1	VPGTYRKVVAARAPRKVLGSSTSATNSTSVS	K(1)VLGSSTSATNSTSVSSR	K(120)VLGSSTSATNSTSVSSR	1	3	0.36425	NA	NA	1.2901	1.1606
Q6NUK4;A0A0U1RR85;Q6NUK4-2	111;43;111	Q6NUK4	111	Receptor expression-enhancing protein 3	REEP3	1	56.9514	0.00670708	56.951	49.75	56.951	1	LSSKEREIDDYIVQAKERGYETMVNFGRQGL	EIDDYIVQAK(1)ER	EIDDYIVQAK(57)ER	10	3	0.49514	1.3763	1.3607	NA	NA
P32519;A0A0U1RRL5;P32519-2;Q99607;A0A087WU18	290;290;266;291;291	P32519	290	ETS-related transcription factor Elf-1;ETS-related transcription factor Elf-4	ELF1;ELF4	0.966086	14.5464	0.0113277	40.589	27.633	40.589	1	GILAKVEGQRLVYQFKEMPKDLIYINDEDPS	LVYQFK(0.966)EMPK(0.034)	LVYQFK(15)EMPK(-15)	6	3	0.91603	0.98445	0.96582	NA	NA
P26599;A0A0U1RRM4;P26599-2;P26599-3;A6NLN1;A0A6Q8PEX4;K7EKJ7;K7ELW5;K7ES59	65;65;65;65;35;65;65;47;35	P26599	65	Polypyrimidine tract-binding protein 1	PTBP1	1	118.385	3.65254e-11	119.01	115.46	119.01	1	DSRSAGVPSRVIHIRKLPIDVTEGEVISLGL	K(1)LPIDVTEGEVISLGLPFGK	K(120)LPIDVTEGEVISLGLPFGK(-120)	1	3	0.36883	0.75095	0.73781	NA	NA
P26599;A0A0U1RRM4;P26599-2;P26599-3;A6NLN1;A0A0D9SF20	482;539;501;508;478;148	P26599	482	Polypyrimidine tract-binding protein 1	PTBP1	0.877811	8.56368	0.000105542	80.469	64.819	52.555	1	EEDLKVLFSSNGGVVKGFKFFQKDRKMALIQ	VLFSSNGGVVK(0.878)GFK(0.122)	VLFSSNGGVVK(8.6)GFK(-8.6)	11	3	0.71824	0.87831	0.87217	NA	NA
Q99942;A0A140TA09	75;75	Q99942	75	E3 ubiquitin-protein ligase RNF5	RNF5	1	63.8162	0.00510591	63.816	33.252	63.816	1	ERQECPVCKAGISREKVVPLYGRGSQKPQDP	EK(1)VVPLYGR	EK(64)VVPLYGR	2	3	0.090305	1.8456	1.8024	NA	NA
Q16875;F2Z2I2;Q5W015;Q5VX20;A0A1W2PR17;Q16875-3;Q16875-2;Q16875-4	292;292;292;292;292;272;292;306	Q16875	292	6-phosphofructo-2-kinase/fructose-2,6-bisphosphatase 3;6-phosphofructo-2-kinase;Fructose-2,6-bisphosphatase	PFKFB3	1	55.7761	0.00837771	55.776	42.059	55.776	1	KFASALSKFVEEQNLKDLRVWTSQLKSTIQT	FVEEQNLK(1)DLR	FVEEQNLK(56)DLR	8	3	1.1549	NA	NA	0.85669	0.76684
P31350;A0A286YFD6;P31350-2	30;30;90	P31350	30	Ribonucleoside-diphosphate reductase subunit M2	RRM2	1	100.042	5.06275e-06	100.04	100.04	100.04	1	QQLQLSPLKGLSLVDKENTPPALSGTRVLAS	GLSLVDK(1)ENTPPALSGTR	GLSLVDK(100)ENTPPALSGTR	7	3	-0.47446	1.1218	1.103	NA	NA
Q9BZX2;A0A2R8Y653	78;57	Q9BZX2	78	Uridine-cytidine kinase 2	UCK2	1	134.707	6.92464e-34	158	158	158	1	SFYRVLTSEQKAKALKGQFNFDHPDAFDNEL	ALK(1)GQFNFDHPDAFDNELILK	ALK(130)GQFNFDHPDAFDNELILK(-130)	3	3	0.95812	1.5929	1.5529	2.1638	1.9207
Q9BZX2;A0A2R8Y653;Q9HA47;Q9BZX2-2;Q9HA47-3;Q9HA47-4	202;181;204;52;195;209	Q9BZX2	202	Uridine-cytidine kinase 2;Uridine-cytidine kinase 1	UCK2;UCK1	1	51.4359	0.0332996	51.436	38.428	51.436	1	TFVKPAFEEFCLPTKKYADVIIPRGADNLVA	K(1)YADVIIPR	K(51)YADVIIPR	1	3	1.5858	1.2966	1.2499	NA	NA
A0A2R8YEA7;A0A6Q8PFE4;P60709;P63261;E7EVS6;A0A2R8Y793;I3L3I0;I3L1U9;I3L4N8;P63267-2;P68032;P68133;P62736;P63267;Q562R1	69;148;191;191;191;175;191;191;182;149;193;193;193;192;192	P60709	191	Actin, cytoplasmic 1;Actin, cytoplasmic 1, N-terminally processed;Actin, cytoplasmic 2;Actin, cytoplasmic 2, N-terminally processed;Actin, gamma-enteric smooth muscle;Actin, alpha cardiac muscle 1;Actin, alpha skeletal muscle;Actin, aortic smooth muscle;Beta-actin-like protein 2	ACTB;ACTG1;ACTG2;ACTC1;ACTA1;ACTA2;ACTBL2	1	148.519	2.39349e-24	153.81	153.81	148.52	1	LRLDLAGRDLTDYLMKILTERGYNFTTTAER;LRLDLAGRDLTDYLMKILTERGYSFTTTAER;MRLDLAGRDLTDYLMKILTERGYSFVTTAER	DLTDYLMK(1)ILTER	DLTDYLMK(150)ILTER	8	3	-0.57313	0.81782	0.8069	1.0287	0.92189
Q05639;A0A2U3TZH3;A0A2R8Y660;A0A2R8Y488;A0A2R8YDN5;P68104;A0A087WVQ9;Q5VTE0;A0A087WV01;Q5JR01;A6PW80	44;44;44;44;44;44;44;44;44;44;44	P68104	44	Elongation factor 1-alpha 2;Elongation factor 1-alpha 1;Putative elongation factor 1-alpha-like 3;Elongation factor 1-alpha	EEF1A2;EEF1A1;EEF1A1P5	0.995062	23.5385	0.000176111	87.932	87.932	87.932	1	YKCGGIDKRTIEKFEKEAAEMGKGSFKYAWV	TIEK(0.004)FEK(0.995)EAAEMGK(0.001)	TIEK(-24)FEK(24)EAAEMGK(-33)	7	3	-0.57997	NA	NA	1.1229	1.0043
P14735;A0A3B3ISG5	308;308	P14735	308	Insulin-degrading enzyme	IDE	1	40.0672	0.0193185	50.04	26.085	40.067	1	FQEEHLKQLYKIVPIKDIRNLYVTFPIPDLQ	IVPIK(1)DIR	IVPIK(40)DIR	5	3	0.89837	0.9608	0.9166	1.0912	0.97306
P33991;A0A3B3IU45;A0A3B3ITP6;A0A3B3IT92;E5RG31;A0A3B3IS57	628;578;628;669;347;514	P33991	628	DNA replication licensing factor MCM4	MCM4	1	42.8179	0.00342407	42.818	38.108	42.818	1	VLAAANPIESQWNPKKTTIENIQLPHTLLSR	K(1)TTIENIQLPHTLLSR	K(43)TTIENIQLPHTLLSR	1	4	0.76182	1.1797	1.1636	NA	NA
Q8TCT9;A0A3B3IUB5;Q8TCT9-5	352;395;310	Q8TCT9	352	Minor histocompatibility antigen H13	HM13	0.998629	28.624	0.00120949	55.705	53.092	55.705	1	KGEVTEMFSYEESNPKDPAAVTESKEGTEAS	GEVTEMFSYEESNPK(0.999)DPAAVTESK(0.001)	GEVTEMFSYEESNPK(29)DPAAVTESK(-29)	15	3	0.74574	0.69308	0.66796	NA	NA
O75153;K7EIG1;I3L2B0;A0A494C0R8	1257;1199;1245;1296	O75153	1257	Clustered mitochondria protein homolog	CLUH	1	42.475	0.0312652	42.475	19.834	42.475	1	GILFIPLSQKDLENLKAEVARRHQLQEASRN	DLENLK(1)AEVAR	DLENLK(42)AEVAR	6	3	-2.6806	0.84255	0.80962	NA	NA
A0A494C0X7;P05107;D3DSM0	744;744;687	A0A494C0X7	744	Integrin beta-2;Integrin beta	ITGB2	0.999918	40.8594	0.0121196	50.659	50.659	50.659	1	LSDLREYRRFEKEKLKSQWNNDNPLFKSATT	LK(1)SQWNNDNPLFK	LK(41)SQWNNDNPLFK(-41)	2	3	0.47967	1.603	1.5693	NA	NA
Q15154;A0A4W8VX11;A0A5H1ZRS1;Q15154-4;Q15154-2;Q15154-5	1076;1077;1076;1077;1076;1076	Q15154	1076	Pericentriolar material 1 protein	PCM1	1	76.2278	0.000235182	76.228	48.366	76.228	1	CYTQLTWQQNNVQRLKQMLNELMRQQNQHPE	LK(1)QMLNELMR	LK(76)QMLNELMR	2	3	-0.97116	1.2087	1.1831	NA	NA
Q15154;A0A4W8VX11;A0A5H1ZRS1;Q15154-4;Q15154-2;Q15154-5;H0YBA1	1701;1647;1693;1647;1646;1693;441	Q15154	1701	Pericentriolar material 1 protein	PCM1	1	50.8431	0.00259217	50.843	40.922	50.843	1	FFKLMQDLDNNSITVKQRCKRKIEATGVIQS	LMQDLDNNSITVK(1)QR	LMQDLDNNSITVK(51)QR	13	3	0.95672	0.91042	0.88095	NA	NA
Q5VVJ2;A0A590UJD8;Q5VVJ2-3;Q5VVJ2-2	675;675;81;422	Q5VVJ2	675	Histone H2A deubiquitinase MYSM1	MYSM1	1	117.758	4.91146e-12	124.45	120.3	117.76	1	AFDPNPSLRDIDTQAKYQSYFSRGGAKFIGM	DIDTQAK(1)YQSYFSR	DIDTQAK(120)YQSYFSR	7	3	-0.03964	1.093	1.068	1.1146	0.99801
Q96J02;Q96J02-2;A0A590UK95;A0A590UK44;A0A590UJW8;A0A590UJQ1;Q96J02-3	432;391;391;391;359;429;281	Q96J02	432	E3 ubiquitin-protein ligase Itchy homolog	ITCH	1	110.178	1.0322e-143	261.93	252.48	261.93	1	RFIYGNQDLFATSQSKEFDPLGPLPPGWEKR	FIYGNQDLFATSQSK(1)EFDPLGPLPPGWEK	FIYGNQDLFATSQSK(110)EFDPLGPLPPGWEK(-110)	15	3	-0.71454	1.4884	1.4724	0.98395	0.88043
Q96J02;Q96J02-2;A0A590UK95;A0A590UK44;A0A590UJW8;A0A590UJQ1;Q96J02-3	478;437;437;437;405;475;327	Q96J02	478	E3 ubiquitin-protein ligase Itchy homolog	ITCH	1	44.4679	0.00702615	47.568	33.096	44.468	1	ITQWEDPRSQGQLNEKPLPEGWEMRFTVDGI	SQGQLNEK(1)PLPEGWEMR	SQGQLNEK(44)PLPEGWEMR	8	3	0.96235	0.73038	0.70924	NA	NA
A0A5F9YFS9	15	A0A5F9YFS9	15			0.976147	16.1198	1.17911e-24	150.37	134.86	150.37	1	_MLEHLSSLPTQMDYKGQKLAEQMFQGIILF	MLEHLSSLPTQMDYK(0.976)GQK(0.024)	MLEHLSSLPTQMDYK(16)GQK(-16)	15	3	-0.63688	1.4952	1.4419	2.4743	2.1961
P23458;A0A5F9ZI01;A0A5F9ZH32;A0A5F9ZI39	249;249;249;249	P23458	249	Tyrosine-protein kinase JAK1	JAK1	0.996512	24.5585	0.0040874	66.435	66.435	66.435	1	LLTRMRINNVFKDFLKEFNNKTICDSSVSTH	DFLK(0.997)EFNNK(0.003)	DFLK(25)EFNNK(-25)	4	3	0.6697	1.3306	1.3098	NA	NA
P23458;A0A5F9ZI01;A0A5F9ZH32;A0A5F9ZI39	227;227;227;227	P23458	227	Tyrosine-protein kinase JAK1	JAK1	1	55.4522	0.00865518	55.452	33.558	55.452	1	PKDISYKRYIPETLNKSIRQRNLLTRMRINN	YIPETLNK(1)SIR	YIPETLNK(55)SIR	8	3	0.74103	1.2485	1.2103	NA	NA
P07195;A0A5F9ZHM4	308;308	P07195	308	L-lactate dehydrogenase B chain	LDHB	0.984627	18.0907	5.56641e-12	125.73	116.17	105.5	1	PCILNARGLTSVINQKLKDDEVAQLKKSADT	GLTSVINQK(0.985)LK(0.015)DDEVAQLK	GLTSVINQK(18)LK(-18)DDEVAQLK(-40)	9	3	0.18633	1.1044	1.0741	1.3736	1.2252
Q9HBU6;A0A5F9ZI33;Q86U68;H0YH69;A0A5K1VW28;Q9HBU6-2	172;43;83;83;83;172	Q9HBU6	172	Ethanolamine kinase 1	ETNK1	0.993692	21.9739	0.00683497	46.892	37.104	46.892	1	GNTMEDVVLVRIYGNKTELLVDRDEEVKSFR	IYGNK(0.994)TELLVDRDEEVK(0.006)	IYGNK(22)TELLVDRDEEVK(-22)	5	3	-0.61001	1.1514	1.0999	NA	NA
A0A6Q8PFE4;P60709;P63261;E7EVS6;P63267-2;A0A2R8YFE2;P68032;P68133;P62736;P63267;A6NL76	283;326;326;326;284;30;328;328;328;327;205	P60709	326	Actin, cytoplasmic 1;Actin, cytoplasmic 1, N-terminally processed;Actin, cytoplasmic 2;Actin, cytoplasmic 2, N-terminally processed;Actin, gamma-enteric smooth muscle;Actin, alpha cardiac muscle 1;Actin, alpha skeletal muscle;Actin, aortic smooth muscle	ACTB;ACTG1;ACTG2;ACTC1;ACTA1;ACTA2	0.854084	7.67398	6.03797e-12	124.12	124.12	116.24	1	DRMQKEITALAPSTMKIKIIAPPERKYSVWI	EITALAPSTMK(0.854)IK(0.146)	EITALAPSTMK(7.7)IK(-7.7)	11	3	-0.12279	1.0918	1.0441	0.92045	0.82328
A0A6Q8PFE4;P60709;P63261;E7EVS6;P63267-2;A0A2R8YFE2;P68032;P68133;P62736;P63267;A6NL76	285;328;328;328;286;32;330;330;330;329;207	P60709	328	Actin, cytoplasmic 1;Actin, cytoplasmic 1, N-terminally processed;Actin, cytoplasmic 2;Actin, cytoplasmic 2, N-terminally processed;Actin, gamma-enteric smooth muscle;Actin, alpha cardiac muscle 1;Actin, alpha skeletal muscle;Actin, aortic smooth muscle	ACTB;ACTG1;ACTG2;ACTC1;ACTA1;ACTA2	1	44.3175	0.00193628	78.556	66.963	44.318	1	MQKEITALAPSTMKIKIIAPPERKYSVWIGG	IK(1)IIAPPER	IK(44)IIAPPER	2	3	-0.054977	1.0425	1.0209	NA	NA
A0A6Q8PFE4;P60709;P63261;E7EVS6;P63267-2;A0A2R8YFE2;P68032;P68133;P62736;P63267;A6NL76	272;315;315;315;273;19;317;317;317;316;194	P60709	315	Actin, cytoplasmic 1;Actin, cytoplasmic 1, N-terminally processed;Actin, cytoplasmic 2;Actin, cytoplasmic 2, N-terminally processed;Actin, gamma-enteric smooth muscle;Actin, alpha cardiac muscle 1;Actin, alpha skeletal muscle;Actin, aortic smooth muscle	ACTB;ACTG1;ACTG2;ACTC1;ACTA1;ACTA2	1	69.5919	0.000231957	75.695	60.723	75.695		SGGTTMYPGIADRMQKEITALAPSTMKIKII	MQK(1)EITALAPSTMK	MQK(70)EITALAPSTMK(-70)	3	2	0.0062492	1.0969	1.0439	NA	NA
A0A6Q8PFE4;P60709;P63261;E7EVS6;A0A2R8Y793;I3L3I0;I3L1U9;I3L4N8;A0A2R8YGF8;I3L3R2;J3KT65;A0A6Q8PH58;G5E9R0	70;113;113;113;113;113;113;104;113;113;113;113;113	P60709	113	Actin, cytoplasmic 1;Actin, cytoplasmic 1, N-terminally processed;Actin, cytoplasmic 2;Actin, cytoplasmic 2, N-terminally processed	ACTB;ACTG1	1	136.681	5.01703e-58	196.31	184.36	136.68	1	PEEHPVLLTEAPLNPKANREKMTQIMFETFN	VAPEEHPVLLTEAPLNPK(1)ANR	VAPEEHPVLLTEAPLNPK(140)ANR	18	3	0.5705	1.0564	1.0282	1.1731	1.0335
P02545;A0A6Q8PFJ0;P02545-6;P02545-5;P02545-4;P02545-3;A0A6Q8PHQ9;A0A6Q8PF80;A0A6Q8PGH0;P02545-2;Q3BDU5;Q5TCI8	135;135;135;36;23;135;135;135;135;135;135;54	P02545-2	135	Prelamin-A/C;Lamin-A/C	LMNA	1	75.8639	0.00042821	84.169	62.773	84.169	1	NTKKEGDLIAAQARLKDLEALLNSKEAALST	LK(1)DLEALLNSK	LK(76)DLEALLNSK(-76)	2	3	0.57592	1.3828	1.3429	NA	NA
P02545;A0A6Q8PFJ0;P02545-6;P02545-3;A0A6Q8PHQ9;A0A6Q8PF80;A0A6Q8PGH0;A0A6Q8PFM1;A0A6Q8PF59;P02545-2;Q3BDU5	32;32;32;32;32;32;32;32;32;32;32	P02545-2	32	Prelamin-A/C;Lamin-A/C	LMNA	1	49.3096	0.0135073	49.31	45.067	49.31	1	SSTPLSPTRITRLQEKEDLQELNDRLAVYID	LQEK(1)EDLQELNDR	LQEK(49)EDLQELNDR	4	3	-0.2833	1.3923	1.3756	NA	NA
P02545;A0A6Q8PFJ0;P02545-6;P02545-5;P02545-4;P02545-3;A0A6Q8PHQ9;A0A6Q8PF80;P02545-2;Q3BDU5;Q5TCI8	233;233;233;134;121;233;233;233;233;233;152	P02545-2	233	Prelamin-A/C;Lamin-A/C	LMNA	1	65.0922	6.33857e-05	85.42	85.42	65.092	1	TKRRHETRLVEIDNGKQREFESRLADALQEL	LVEIDNGK(1)QREFESR	LVEIDNGK(65)QREFESR	8	3	1.2943	1.2338	1.1912	1.2855	1.1463
O95140;A0A6Q8PGS9;A0A6Q8PGA3;A0A6Q8PGV8;A0A6Q8PFJ4;O95140-2	406;291;406;450;406;104	O95140	406	Mitofusin-2	MFN2	1	96.6737	1.61342e-07	101.3	68.039	101.3	1	EEMREERQDRLKFIDKQLELLAQDYKLRIKQ	FIDK(1)QLELLAQDYK	FIDK(97)QLELLAQDYK(-97)	4	3	-0.12381	1.3997	1.3547	NA	NA
P51793;G3XAG5;A0A6Q8PG54;P51793-2	659;628;659;565	P51793	659	H(+)/Cl(-) exchange transporter 4;Chloride channel protein	CLCN4	1	42.7433	0.0291406	42.743	21.906	42.743	1	RLIGFAQRRELILAIKNARQRQEGIVSNSIM	ELILAIK(1)NAR	ELILAIK(43)NAR	7	3	0.82429	2.3583	2.3641	NA	NA
P41250;A0A6Q8PGI6;A0A6Q8PGA8;A0A6Q8PGZ8;A0A6Q8PGW4;A0A6Q8PHH9;A0A6Q8PHI7;A0A6Q8PFZ6;H7C443;A0A6Q8PH49;A0A6Q8PF45;A0A6Q8PGZ9;F8WCK4;A0A6Q8PGN7	197;130;141;197;74;163;197;197;197;197;197;197;197;197	P41250	197	Glycine--tRNA ligase	GARS	0.99987	38.8466	0.000456359	63.037	49.32	63.037	1	MLTPEPVLKTSGHVDKFADFMVKDVKNGECF	TSGHVDK(1)FADFMVK	TSGHVDK(39)FADFMVK(-39)	7	3	1.771	1.3471	1.3061	NA	NA
P24928;A0A6Q8PGB0	758;758	P24928	758	DNA-directed RNA polymerase II subunit RPB1	POLR2A	0.99961	34.0873	0.00718893	50.077	39.738	50.077	1	RILNDARDKTGSSAQKSLSEYNNFKSMVVSG	TGSSAQK(1)SLSEYNNFK	TGSSAQK(34)SLSEYNNFK(-34)	7	3	-0.27409	1.9873	1.9254	NA	NA
Q9NVI1;F8W7R3;A0A6Q8PGF4;A0A6Q8PH09;Q9NVI1-2;Q9NVI1-1;H3BP78	523;523;523;523;523;523;350	Q9NVI1	523	Fanconi anemia group I protein	FANCI	1	65.8417	0.00031221	71.555	68.215	65.842	1	KVSMSMRDCLILVLRKAMFANQLDARKSAVA	K(1)AMFANQLDAR	K(66)AMFANQLDAR	1	3	0.25984	0.78156	0.75925	1.1134	1.006
Q14669;Q14669-3;A0A6Q8PHK0;A0A6Q8PGG9;Q14669-4;Q14669-2	1038;1086;1113;1114;768;1071	Q14669	1038	E3 ubiquitin-protein ligase TRIP12	TRIP12	0.999991	50.541	5.91987e-08	110.6	102	110.6	1	KVDNQAKSPTTTQSPKSSFLASLNPKTWGRL	SPTTTQSPK(1)SSFLASLNPK	SPTTTQSPK(51)SSFLASLNPK(-51)	9	3	-1.4379	1.2354	1.2094	NA	NA
A0AVT1;H0Y9U5;A0AVT1-2	882;32;408	A0AVT1	882	Ubiquitin-like modifier-activating enzyme 6	UBA6	0.793607	5.84911	0.0157398	61.11	55.64	61.11	1	NLRAKMYSIEPADRFKTKRIAGKIIPAIATT	MYSIEPADRFK(0.794)TK(0.206)	MYSIEPADRFK(5.8)TK(-5.8)	11	3	-0.60291	NA	NA	1.0877	0.98055
O43759;O43759-2;A2A283;F8WCE4;B5MCD7	10;10;10;10;10	O43759	10	Synaptogyrin-1	SYNGR1	1	86.9457	2.40333e-10	100.79	92.792	86.946	1	______MEGGAYGAGKAGGAFDPYTLVRQPH	MEGGAYGAGK(1)AGGAFDPYTLVR	MEGGAYGAGK(87)AGGAFDPYTLVR	10	3	-0.57706	1.2253	1.1957	NA	NA
Q96EI5;Q96EI5-2;A2RQR6	142;285;113	Q96EI5	142	Transcription elongation factor A protein-like 4	TCEAL4	1	67.1237	1.41576e-08	78.976	73.546	78.976	1	KRKTNKGLAHYLKEYKEAIHDMNFSNEDMIR	EYK(1)EAIHDMNFSNEDMIREFDNMAK	EYK(67)EAIHDMNFSNEDMIREFDNMAK(-67)	3	4	-0.7791	NA	NA	1.2488	1.1288
A2RUS2;H0YAY3;E9PF32;A2RUS2-2	391;396;471;339	A2RUS2	391	DENN domain-containing protein 3	DENND3	1	77.5932	0.000705867	77.593	70.689	77.593	1	HLNYEHRVFNSEEFLKTRAPGDHQFYKQVLD	VFNSEEFLK(1)TR	VFNSEEFLK(78)TR	9	3	-0.24497	0.98984	0.96618	NA	NA
A5YKK6;A5YKK6-2	2185;2180	A5YKK6	2185	CCR4-NOT transcription complex subunit 1	CNOT1	1	81.5944	0.0276793	81.594	51.024	81.594		GVMPPQFKKDLDSYLKTRSPVTFLSDLRSNL	DLDSYLK(1)TR	DLDSYLK(82)TR	7	2	2.0419	1.0804	1.0678	NA	NA
A5YKK6;A5YKK6-2;A5YKK6-3	1567;1562;1562	A5YKK6	1567	CCR4-NOT transcription complex subunit 1	CNOT1	1	54.288	0.0101898	54.288	48.508	54.288		RMPEQIRLKVGGVDPKQLAVYEEFARNVPGF	VGGVDPK(1)QLAVYEEFAR	VGGVDPK(54)QLAVYEEFAR	7	3	0.4777	1.2083	1.1748	NA	NA
Q13114;H0YL26;A6NHG8;Q13114-2	369;197;344;286	Q13114	369	TNF receptor-associated factor 3	TRAF3	1	115.801	1.21307e-10	115.8	101.11	115.8	1	VESLQNRVTELESVDKSAGQVARNTGLLESQ	VTELESVDK(1)SAGQVAR	VTELESVDK(120)SAGQVAR	9	3	-0.19411	0.37227	0.36957	NA	NA
A6NHL2;A6NHL2-2;Q9BQE3;F5H5D3;P68363;Q71U36;Q71U36-2;P0DPH8;P0DPH7;P68363-2;Q9NY65;C9J2C0;Q9NY65-2;V9GZ17;P68366;P68366-2	401;361;394;464;394;394;359;394;394;278;394;418;328;152;394;379	Q9BQE3	394	Tubulin alpha chain-like 3;Tubulin alpha-1C chain;Tubulin alpha-1B chain;Tubulin alpha-1A chain;Tubulin alpha-8 chain;Tubulin alpha-4A chain	TUBAL3;TUBA1C;TUBA1B;TUBA1A;TUBA8;TUBA4A	0.999989	49.687	0.000581826	65.842	51.878	65.842	1	SNTTAIAEAWARLDHKFDLMYAKRAFVHWYV;SNTTAIVEAWARLDHKFDLMYAKRAFLHWYL;SNTTAVAEAWARLDHKFDLMYAKRAFVHWYV	LDHK(1)FDLMYAK	LDHK(50)FDLMYAK(-50)	4	4	-0.13403	0.93194	0.91476	1.0838	0.96826
P60033;E9PM31;H0YEE2;E9PJK1;E9PRJ8;H0YDL9;H0YDJ9;E9PIF1;A6NMH8	144;73;139;73;137;129;133;150;182	P60033	144	CD81 antigen;Tetraspanin	CD81	0.990624	20.2389	4.99146e-14	115.36	115.36	115.36	1	QALQQAVVDDDANNAKAVVKTFHETLDCCGS	QFYDQALQQAVVDDDANNAK(0.991)AVVK(0.009)	QFYDQALQQAVVDDDANNAK(20)AVVK(-20)	20	3	1.083	1.1491	1.1112	NA	NA
Q9Y2J2-2;A8K968;Q9Y2J2-3;Q9Y2J2;A0A1B0GTF8;A0A0A0MRA8;Q9Y2J2-4;J3KT37;A0A0A0MSA4;O43491;E9PHY5;E9PK52;O43491-4;O43491-3;O43491-2;E9PII3;A0A2R8Y5B3	405;296;405;405;296;405;405;62;263;514;514;514;514;514;514;514;506	O43491	514	Band 4.1-like protein 3;Band 4.1-like protein 3, N-terminally processed;Band 4.1-like protein 2	EPB41L3;EPB41L2	1	67.8972	0.00351842	67.897	38.939	67.897	1	LLPEAPPKKFLTLGSKFRYSGRTQAQTRRAS;SPEQPPKAKFLTLGSKFRYSGRTQAQTRQAS	FLTLGSK(1)FR	FLTLGSK(68)FR	7	3	0.468	1.3839	1.3604	NA	NA
P53801;A8MXQ1	164;143	P53801	164	Pituitary tumor-transforming gene 1 protein-interacting protein	PTTG1IP	0.999973	45.6296	2.04279e-05	82.202	76.487	82.202	1	ERRAEMKTRHDEIRKKYGLFKEENPYARFEN	K(1)YGLFKEENPYAR	K(46)YGLFK(-46)EENPYAR	1	4	-0.41094	0.92419	0.90936	NA	NA
P53801;A8MXQ1	169;148	P53801	169	Pituitary tumor-transforming gene 1 protein-interacting protein	PTTG1IP	1	104.593	2.80563e-07	104.59	104.59	104.59	1	MKTRHDEIRKKYGLFKEENPYARFENN____	YGLFK(1)EENPYAR	YGLFK(100)EENPYAR	5	3	0.58079	1.3429	1.313	1.1821	1.0427
B0I1T2;A0A3B3IU30	898;898	B0I1T2	898	Unconventional myosin-Ig;Minor histocompatibility antigen HA-2	MYO1G	1	107.745	1.93838e-08	107.75	74.048	107.75	1	KIRNRALLLTDQHLYKLDPDRQYRVMRAVPL	ALLLTDQHLYK(1)LDPDRQYR	ALLLTDQHLYK(110)LDPDRQYR	11	4	-0.17611	1.0234	0.99919	NA	NA
Q9Y262;B0QY89;Q9Y262-2;B0QY90;H0Y7E6	534;577;486;436;46	Q9Y262	534	Eukaryotic translation initiation factor 3 subunit L	EIF3L	1	42.8429	0.0021113	56.205	50.042	42.843	1	VDFYIDKDMIHIADTKVARRYGDFFIRQIHK	DMIHIADTK(1)VAR	DMIHIADTK(43)VAR	9	3	-0.39514	0.82473	0.80712	1.2804	1.1397
P48444;B0YIW6;P48444-2;Q6P1Q5	142;183;54;142	P48444	142	Coatomer subunit delta	ARCN1	1	114.742	2.40711e-13	114.74	96.825	114.74	1	LAQIRTFTEMDSHEEKVFRAVRETQEREAKA	TFTEMDSHEEK(1)VFR	TFTEMDSHEEK(110)VFR	11	3	0.77846	1.4042	1.3432	1.8822	1.6868
P15153;B1AH77;B1AH80;P63000;P63000-2;P60763;J3KSC4;J3QLK0	166;122;159;166;185;166;122;122	P15153	166	Ras-related C3 botulinum toxin substrate 2;Ras-related C3 botulinum toxin substrate 1;Ras-related C3 botulinum toxin substrate 3	RAC2;RAC1;RAC3	1	98.4072	5.82654e-05	98.407	80.072	98.407	1	AVKYLECSALTQRGLKTVFDEAIRAVLCPPP;SVKYLECSALTQRGLKTVFDEAIRAVLCPQP	GLK(1)TVFDEAIR	GLK(98)TVFDEAIR	3	3	0.10432	1.4768	1.4488	NA	NA
P15153;B1AH77;B1AH80;B1AH78	147;103;140;147	P15153	147	Ras-related C3 botulinum toxin substrate 2	RAC2	0.999999	58.8089	4.76894e-86	222.72	215.01	222.72	1	KKLAPITYPQGLALAKEIDSVKYLECSALTQ	KLAPITYPQGLALAK(1)EIDSVK	K(-200)LAPITYPQGLALAK(59)EIDSVK(-59)	15	3	0.95046	2.9755	2.9099	1.1231	1.013
O75832;B1AJY5;B1AJY7;B1AJY6;O75832-2	30;30;30;30;30	O75832	30	26S proteasome non-ATPase regulatory subunit 10	PSMD10	1	42.0307	0.0334998	42.031	37.145	42.031	1	YSGKLEELKESILADKSLATRTDQDSRTALH	ESILADK(1)SLATR	ESILADK(42)SLATR	7	3	0.59144	1.0717	1.025	NA	NA
P98170;B1AKU2	31;31	P98170	31	E3 ubiquitin-protein ligase XIAP	XIAP	1	76.7043	3.41283e-05	76.704	76.704	76.704	1	DINKEEEFVEEFNRLKTFANFPSGSPVSAST	LK(1)TFANFPSGSPVSASTLAR	LK(77)TFANFPSGSPVSASTLAR	2	3	-0.17678	0.92316	0.91713	NA	NA
Q8N3U4;Q8WVM7;B1AMT4;Q68DW7;Q8WVM7-2;Q8N3U4-2	270;273;270;47;273;270	Q8N3U4	270	Cohesin subunit SA-2;Cohesin subunit SA-1	STAG2;STAG1;DKFZp781D1416	1	61.9993	0.0285557	61.999	32.526	61.999	1	MIGKRANERLELLLQKRKELQENQDEIENMM	LELLLQK(1)R	LELLLQK(62)R	7	3	0.29331	1.3667	1.3417	NA	NA
Q9UNN5;Q9UNN5-2;B1ANM7	146;146;138	Q9UNN5	146	FAS-associated factor 1	FAF1	1	77.0782	2.7564e-05	89.911	89.911	89.911	1	NELQIPVSKMLLKGWKTGDVEDSTVLKSLHL	GWK(1)TGDVEDSTVLK	GWK(77)TGDVEDSTVLK(-77)	3	3	0.069594	2.8073	2.6919	3.3442	2.9934
Q9UNN5;Q9UNN5-2;B1ANM7	157;157;149	Q9UNN5	157	FAS-associated factor 1	FAF1	0.999786	36.6954	6.81627e-11	119.4	113.97	119.4	1	LKGWKTGDVEDSTVLKSLHLPKNNSLYVLTP	TGDVEDSTVLK(1)SLHLPK	TGDVEDSTVLK(37)SLHLPK(-37)	11	3	0.57634	2.3923	2.3598	4.1962	3.7395
Q13310;Q13310-2;B1ANR0;Q13310-3;H0Y5F5;H0YCC8;P11940;E7EQV3;E7ERJ7;A0A087WTT1;P11940-2;H0YAR2;H0YBN4	188;188;188;188;90;101;188;143;156;163;188;60;135	P11940	188	Polyadenylate-binding protein 4;Polyadenylate-binding protein;Polyadenylate-binding protein 1	PABPC4;PABPC1	1	96.9856	1.13971e-06	112.13	112.13	112.13	1	FKSRKEREAELGAKAKEFTNVYIKNFGEEVD;FKSRKEREAELGARAKEFTNVYIKNFGEDMD	AK(1)EFTNVYIK	AK(97)EFTNVYIK(-97)	2	3	-0.96123	1.2268	1.1915	0.86417	0.782
P42566;B1AUU8;P42566-2	793;659;479	P42566	793	Epidermal growth factor receptor substrate 15	EPS15	0.999958	43.7705	0.0112118	51.875	41.921	51.875	1	PTRPCPLPPGKRSINKLDSPDPFKLNDPFQP	SINK(1)LDSPDPFK	SINK(44)LDSPDPFK(-44)	4	3	-0.08275	1.5632	1.5397	NA	NA
Q9UBU8;Q9UBU8-2;H0YM21;H0YMJ0;H0YLJ3;B3KTM8;Q9UBU8-3	249;210;122;220;183;235;122	Q9UBU8	249	Mortality factor 4-like protein 1	MORF4L1	0.999998	57.3184	0.000373813	61.757	56.328	61.757	1	EDYANYKKSRGNTDNKEYAVNEVVAGIKEYF	GNTDNK(1)EYAVNEVVAGIK	GNTDNK(57)EYAVNEVVAGIK(-57)	6	3	-0.14484	1.4902	1.4531	NA	NA
Q9BYM8;H0Y4S7;B4DML5;G3XAG9;Q9BYM8-4;Q9BYM8-3	174;207;174;174;132;132	Q9BYM8	174	RanBP-type and C3HC4-type zinc finger-containing protein 1	RBCK1	1	52.0451	0.00198979	55.589	55.589	52.045	1	DLTLQPRGPLEPGPPKPGVPQEPGRGQPDAV	GPLEPGPPK(1)PGVPQEPGR	GPLEPGPPK(52)PGVPQEPGR	9	3	0.74299	1.145	1.113	0.7827	0.69843
Q9BYM8;H0Y4S7;B4DML5;G3XAG9;Q9BYM8-4;Q9BYM8-3	158;191;158;158;116;116	Q9BYM8	158	RanBP-type and C3HC4-type zinc finger-containing protein 1	RBCK1	1	79.3463	7.98488e-05	79.346	79.346	79.346	1	LQRERQLRMLEDLGFKDLTLQPRGPLEPGPP	MLEDLGFK(1)DLTLQPR	MLEDLGFK(79)DLTLQPR	8	3	-0.48355	1.4292	1.3857	NA	NA
Q9P289;Q9Y6E0;Q9Y6E0-2;Q5JV99;Q5JV98;H0Y630;Q8NBY1;B4DR80;B4E0Y9;Q9P289-2;Q9P289-3	280;292;280;2;81;198;280;261;302;203;218	Q9P289	280	Serine/threonine-protein kinase 26;Serine/threonine-protein kinase 24;Serine/threonine-protein kinase 24 36 kDa subunit;Serine/threonine-protein kinase 24 12 kDa subunit	STK26;STK24	1	64.1212	0.0113929	64.121	64.121	64.121	1	AKELLKHKFIVKNSKKTSYLTELIDRFKRWK	K(1)TSYLTELIDR	K(64)TSYLTELIDR	1	3	-0.0369	1.3503	1.3075	NA	NA
P53804;B4DSZ9;E9PMS7;E9PCE7;E9PMP8;P53804-3;P53804-2	360;50;360;342;360;50;127	P53804	360	E3 ubiquitin-protein ligase TTC3	TTC3	1	47.2606	0.0144555	47.261	31.37	47.261	1	KLQKQIEDLQGRTANKDPIKAFYENRAYTPR	QIEDLQGRTANK(1)	QIEDLQGRTANK(47)	12	2	1.9452	1.0851	1.0871	NA	NA
Q12905;B4DY09;X6R6Z1;A0A0A0MRL0	45;7;7;45	Q12905	45	Interleukin enhancer-binding factor 2	ILF2	1	111.344	2.79477e-07	111.34	111.34	111.34	1	IPFDFYLCEMAFPRVKPAPDETSFSEALLKR	VK(1)PAPDETSFSEALLK	VK(110)PAPDETSFSEALLK(-110)	2	3	0.50003	0.95838	0.93758	1.3608	1.215
P33121;B7Z3Z9;E7EPM6;P33121-2;P33121-3;D6RER0	216;45;182;216;216;216	P33121	216	Long-chain-fatty-acid--CoA ligase 1	ACSL1	0.999714	35.4344	0.000326497	77.078	59.572	77.078	1	DKPEKAKLLLEGVENKLIPGLKIIVVMDAYG	LLLEGVENK(1)LIPGLK	LLLEGVENK(35)LIPGLK(-35)	9	3	0.9777	1.4235	1.3612	NA	NA
P33121;B7Z3Z9;E7EPM6;P33121-2;P33121-3;D6RER0;H0Y9Z9	356;185;322;356;356;356;78	P33121	356	Long-chain-fatty-acid--CoA ligase 1	ACSL1	1	91.4006	5.14e-06	91.401	83.312	91.401	1	IGFFQGDIRLLMDDLKVLQPTVFPVVPRLLN	LLMDDLK(1)VLQPTVFPVVPR	LLMDDLK(91)VLQPTVFPVVPR	7	3	0.52397	1.0927	1.0779	NA	NA
P60660;P60660-2;F8W1R7;J3KND3;G8JLA2;G3V1V0;B7Z6Z4;F8VPF3;P14649;F8W1I5	50;50;50;51;51;50;143;38;107;107	P60660	50	Myosin light polypeptide 6;Myosin light chain 6B	MYL6;MYL6B	0.999323	31.6906	6.77317e-34	167.14	167.14	143.46	1	VMRALGQNPTNAEVLKVLGNPKSDEMNVKVL	ALGQNPTNAEVLK(0.999)VLGNPK(0.001)	ALGQNPTNAEVLK(32)VLGNPK(-32)	13	3	0.53066	0.96189	0.93651	1.1735	1.0427
P60660;P60660-2;F8W1R7;J3KND3;G8JLA2;G3V1V0;B7Z6Z4;G3V1Y7;F8VPF3;F8VZU9;F8W180;H0YI43	81;81;81;82;82;81;174;45;69;33;126;3	P60660	81	Myosin light polypeptide 6	MYL6	1	91.6161	7.88174e-05	91.616	83.777	91.616	1	DFEHFLPMLQTVAKNKDQGTYEDYVEGLRVF	NK(1)DQGTYEDYVEGLR	NK(92)DQGTYEDYVEGLR	2	3	0.052874	1.309	1.2667	1.3153	1.1618
P40855;E9PS71;B7Z8B3;Q5QNY5	60;40;60;40	P40855	60	Peroxisomal biogenesis factor 19	PEX19	0.999956	43.5186	0.00404552	52.52	47.536	52.52	1	PDASGPQKRSPGDTAKDALFASQEKFFQELF	RSPGDTAK(1)DALFASQEK	RSPGDTAK(44)DALFASQEK(-44)	8	3	-0.46073	1.0645	1.0382	NA	NA
Q86VP1;Q86VP1-2;B8ZZD4;Q86VP1-3;Q86VP1-4;H7C3L5	561;561;561;377;404;116	Q86VP1	561	Tax1-binding protein 1	TAX1BP1	0.792806	5.82789	0.00848377	42.809	42.809	42.809	1	QDEKAKCNKYADELAKMELKWKEQVKIAENV	YADELAK(0.793)MELK(0.207)	YADELAK(5.8)MELK(-5.8)	7	3	1.2761	NA	NA	0.96693	0.86636
P06454;P06454-2;B8ZZQ6	15;15;15	P06454	15	Prothymosin alpha;Prothymosin alpha, N-terminally processed;Thymosin alpha-1	PTMA	0.994807	22.823	7.95952e-38	160.84	160.84	160.84		_MSDAAVDTSSEITTKDLKEKKEVVEEAENG	SDAAVDTSSEITTK(0.995)DLK(0.005)	SDAAVDTSSEITTK(23)DLK(-23)	14	2	-0.71141	NA	NA	1.2399	1.1079
Q8N4C6;Q8N4C6-7;H0YDJ4;H9KV85;E9PN67;C9J066;Q8N4C6-6;Q8N4C6-11;Q8N4C6-4;Q8N4C6-9;Q8N4C6-2;Q8N4C6-5;Q8N4C6-10	1641;1641;1132;1132;1641;1641;927;928;1624;1603;1624;1647;1624	Q8N4C6	1641	Ninein	NIN	1	54.066	0.0097536	54.066	37.688	54.066	1	GNSALEEREQEKFNLKEELERCKVQSSTLVS	FNLK(1)EELER	FNLK(54)EELER	4	3	0.22015	NA	NA	1.0024	0.88661
Q08828;C9J1J0	285;60	Q08828	285	Adenylate cyclase type 1	ADCY1	0.89933	10.0596	0.00129169	48.477	48.477	48.477	1	LLPRNVAMEMKEDFLKPPERIFHKIYIQRHD	LLMSLLPRNVAMEMK(0.101)EDFLK(0.899)	LLMSLLPRNVAMEMK(-10)EDFLK(10)	20	3	0.9764	1.3925	1.3811	NA	NA
P30876;C9J2Y9;C9J4M6	993;986;886	P30876	993	DNA-directed RNA polymerase II subunit RPB2;DNA-directed RNA polymerase	POLR2B	0.999705	35.295	0.0063557	47.728	39.925	47.728	1	IGHLIECLQGKVSANKGEIGDATPFNDAVNV	VSANK(1)GEIGDATPFNDAVNVQK	VSANK(35)GEIGDATPFNDAVNVQK(-35)	5	3	0.22876	0.58895	0.56399	NA	NA
Q9GZZ1;C9JZU6;C9J5D1;E7EQ69	37;36;37;36	Q9GZZ1	37	N-alpha-acetyltransferase 50	NAA50	1	95.3941	1.97604e-07	103.13	89.707	103.13	1	LNQVIFPVSYNDKFYKDVLEVGELAKLAYFN	FYK(1)DVLEVGELAK	FYK(95)DVLEVGELAK(-95)	3	3	-0.18545	0.81527	0.79783	1.5426	1.3904
Q9GZY6;C9JXP0;C9JA24;Q9GZY6-2	79;69;79;79	Q9GZY6	79	Linker for activation of T-cells family member 2	LAT2	1	68.1681	0.000576616	68.168	59.342	68.168	1	AWPGPLADMAPTRKDKLLQFYPSLEDPASSR	DK(1)LLQFYPSLEDPASSR	DK(68)LLQFYPSLEDPASSR	2	3	-2.2315	1.4994	1.4771	NA	NA
Q8NBJ9;F5H8L4;C9JBG5;Q8NBJ9-2	426;423;447;447	Q8NBJ9	426	SID1 transmembrane family member 2	SIDT2	1	61.212	0.00408912	61.212	55.606	61.212	1	DTLTDIDSDKNVIRTKQYLYVADLARKDKRV	TK(1)QYLYVADLAR	TK(61)QYLYVADLAR	2	3	2.6983	1.5242	1.4623	NA	NA
O94888;C9JD50	99;66	O94888	99	UBX domain-containing protein 7	UBXN7	1	64.0395	0.00300371	64.04	64.04	64.04	1	KQEILVEPEPLFGAPKRRRPARSIFDGFRDF	QEILVEPEPLFGAPK(1)R	QEILVEPEPLFGAPK(64)R	15	3	0.32503	1.5417	1.51	NA	NA
Q9NQX7;C9JG41;Q9NQX7-2;Q9NQX7-3	20;20;20;20	Q9NQX7	20	Integral membrane protein 2C;CT-BRI3	ITM2C	0.792832	6.9664	9.5384e-06	65.213	61.686	48.314	1	SFQPAVAGIKGDKADKASASAPAPASATEIL	ISFQPAVAGIK(0.048)GDK(0.159)ADK(0.793)	ISFQPAVAGIK(-12)GDK(-7)ADK(7)	17	4	1.9454	1.4386	1.4222	NA	NA
Q9NQX7;C9JG41;Q9NQX7-2;Q9NQX7-3	14;14;14;14	Q9NQX7	14	Integral membrane protein 2C;CT-BRI3	ITM2C	0.814233	6.41779	0.00188984	60.918	51.631	60.918	1	__MVKISFQPAVAGIKGDKADKASASAPAPA	ISFQPAVAGIK(0.814)GDK(0.186)	ISFQPAVAGIK(6.4)GDK(-6.4)	11	3	-1.2953	1.4746	1.4369	NA	NA
Q9NQX7;C9JG41;Q9NQX7-2;Q9NQX7-3	3;3;3;3	Q9NQX7	3	Integral membrane protein 2C;CT-BRI3	ITM2C	0.999988	49.3096	0.0135073	49.31	37.394	49.31	1	_____________MVKISFQPAVAGIKGDKA	VK(1)ISFQPAVAGIK	VK(49)ISFQPAVAGIK(-49)	2	3	0.31465	1.3884	1.355	NA	NA
P43487;C9JXG8;C9JGV6;F6WQW2;P43487-2	150;100;100;227;150	P43487	150	Ran-specific GTPase-activating protein	RANBP1	0.875612	8.47534	0.00159824	70.942	65.719	70.942	1	PELLAIRFLNAENAQKFKTKFEECRKEIEER	FLNAENAQK(0.876)FK(0.124)	FLNAENAQK(8.5)FK(-8.5)	9	3	0.30223	1.0676	1.0188	NA	NA
Q96HP4;U3KQU8;C9JLB7	268;267;286	Q96HP4	268	Oxidoreductase NAD-binding domain-containing protein 1	OXNAD1	1	45.7179	0.0489558	45.718	9.2934	45.718	1	NAELKPYITEGRITEKEIRDHISKETLFYIC	ITEK(1)EIR	ITEK(46)EIR	4	3	0.68225	NA	NA	0.98893	0.87226
P83731;C9JXB8;C9JNW5	93;93;93	P83731	93	60S ribosomal protein L24	RPL24	1	40.0246	0.00960344	40.025	28.232	40.025	1	FQRAITGASLADIMAKRNQKPEVRKAQREQA	AITGASLADIMAK(1)R	AITGASLADIMAK(40)R	13	3	-0.069535	1.0549	1.0321	NA	NA
P83731;C9JXB8;C9JNW5	27;27;27	P83731	27	60S ribosomal protein L24	RPL24	1	88.0879	2.17927e-07	106.4	106.4	106.4	1	KIYPGHGRRYARTDGKVFQFLNAKCESAFLS	TDGK(1)VFQFLNAK	TDGK(88)VFQFLNAK(-88)	4	2	-0.84398	0.81313	0.79881	1.2018	1.0794
P46976;P46976-3;P46976-2;G5E9W8;C9JQ42	17;17;17;17;17	P46976	17	Glycogenin-1	GYG1	0.999988	49.1176	1.38962e-39	160.52	153.16	160.52	1	TDQAFVTLTTNDAYAKGALVLGSSLKQHRTT	TDQAFVTLTTNDAYAK(1)GALVLGSSLK	TDQAFVTLTTNDAYAK(49)GALVLGSSLK(-49)	16	3	-0.39951	1.2227	1.1819	NA	NA
Q96GG9;C9JVE2	143;128	Q96GG9	143	DCN1-like protein 1;DCN1-like protein	DCUN1D1	0.999922	41.0625	2.48657e-05	86.497	86.497	86.497	1	ELGCDSIEKLKAQIPKMEQELKEPGRFKDFY	AQIPK(1)MEQELKEPGR	AQIPK(41)MEQELK(-41)EPGR	5	4	-0.21705	1.5312	1.4863	1.5565	1.3867
Q96GG9;C9JVE2;C9JRU6;C9J0B2;C9J8R4	64;49;49;49;49	Q96GG9	64	DCN1-like protein 1;DCN1-like protein	DCUN1D1	1	51.3458	0.0539543	51.346	39.813	51.346	1	ELYIRESVKGSLDRKKLEQLYNRYKDPQDEN	K(1)LEQLYNR	K(51)LEQLYNR	1	3	0.18539	1.1082	1.0843	NA	NA
O75121;P55082;D6RAB5;P55082-2;O75121-2	221;219;118;73;118	O75121	221	Microfibrillar-associated protein 3-like;Microfibril-associated glycoprotein 3	MFAP3L;MFAP3	0.986256	18.5587	0.0137987	49.448	39.495	49.448	1	KRIPIITSAKTLELAKVTQFKTMEFARYIEE	TLELAK(0.986)VTQFK(0.014)	TLELAK(19)VTQFK(-19)	6	3	0.087396	1.6468	1.6024	NA	NA
Q14103;Q14103-3;D6RAF8;H0Y8G5;H0YA96;Q14103-4;Q14103-2;D6RF44;D6RBQ9;D6RD83	114;114;114;47;18;95;95;16;95;68	Q14103	114	Heterogeneous nuclear ribonucleoprotein D0	HNRNPD	0.999935	41.8595	0.0112588	59.245	59.245	59.245	1	MFIGGLSWDTTKKDLKDYFSKFGEVVDCTLK	DLK(1)DYFSK	DLK(42)DYFSK(-42)	3	3	0.29967	1.2027	1.1479	NA	NA
Q14103;Q14103-3;D6RAF8;H0Y8G5;H0YA96;Q14103-4;Q14103-2;D6RF44	197;197;197;130;101;178;178;99	Q14103	197	Heterogeneous nuclear ribonucleoprotein D0	HNRNPD	1	76.3909	0.000235654	76.391	43.767	76.391	1	KKIFVGGLSPDTPEEKIREYFGGFGEVESIE	IFVGGLSPDTPEEK(1)IR	IFVGGLSPDTPEEK(76)IR	14	3	-1.6272	0.97689	0.9537	NA	NA
P32969;D6RAN4	21;21	P32969	21	60S ribosomal protein L9	RPL9	1	129.838	8.01562e-45	175.77	175.77	129.84	1	SNQTVDIPENVDITLKGRTVIVKGPRGTLRR	TILSNQTVDIPENVDITLK(1)GR	TILSNQTVDIPENVDITLK(130)GR	19	3	-0.5161	1.0655	1.0573	1.1354	1.0166
P32969;D6RAN4;A0A2R8Y5Y7;H0Y9V9	121;121;149;42	P32969	121	60S ribosomal protein L9	RPL9	1	64.7115	0.00217567	71.349	29.95	64.711	1	QENGSLVEIRNFLGEKYIRRVRMRPGVACSV	NFLGEK(1)YIR	NFLGEK(65)YIR	6	3	1.2231	0.9976	0.98138	1.1273	1.0137
P27707;D6RFG8;D6RCP9	117;117;117	P27707	117	Deoxycytidine kinase	DCK	0.867929	8.17678	0.0147267	46.964	46.964	46.964	1	LSRIRAQLASLNGKLKDAEKPVLFFERSVYS	LK(0.868)DAEK(0.132)PVLFFER	LK(8.2)DAEK(-8.2)PVLFFER	2	3	1.1565	1.1146	1.0938	NA	NA
Q9H9T3;E5RG26;E5RHY2;E5RIC0;E5RIZ7;E5RHR2;Q9H9T3-2	34;34;20;20;20;20;20	Q9H9T3	34	Elongator complex protein 3	ELP3	0.989415	19.707	0.00558675	52.522	41.478	52.522	1	IGDVIKQLIEAHEQGKDIDLNKVKTKTAAKY	QLIEAHEQGK(0.989)DIDLNK(0.011)	QLIEAHEQGK(20)DIDLNK(-20)	10	3	1.1772	0.56536	0.55351	NA	NA
P62888;E5RI99;E5RJH3;A0A0C4DH44	26;26;26;26	P62888	26	60S ribosomal protein L30	RPL30	0.999992	51.1369	0.0112108	51.445	39.398	51.445	1	LESINSRLQLVMKSGKYVLGYKQTLKMIRQG	SGK(1)YVLGYK	SGK(51)YVLGYK(-51)	3	3	-1.0367	0.99925	0.96145	NA	NA
Q9Y263;E5RIM3;H0YBW4	456;456;129	Q9Y263	456	Phospholipase A-2-activating protein	PLAA	1	50.4978	0.000269555	50.498	50.498	50.498	1	PMFLDQVAKFIIDNTKGQMLGLGNPSFSDPF	FIIDNTK(1)GQMLGLGNPSFSDPFTGGGR	FIIDNTK(50)GQMLGLGNPSFSDPFTGGGR	7	3	0.67258	1.4111	1.3742	NA	NA
Q9UJW0;E5RK21;H9KVE0;Q9UJW0-2	181;38;124;124	Q9UJW0	181	Dynactin subunit 4	DCTN4	1	107.496	1.70126e-07	107.5	92.341	107.5	1	KLARRRNYMPLAFSDKYGLGTRLQRPRAGAS	NYMPLAFSDK(1)YGLGTR	NYMPLAFSDK(110)YGLGTR	10	3	-0.78054	0.87881	0.85131	NA	NA
Q9H0E2;E7EN89	63;35	Q9H0E2	63	Toll-interacting protein	TOLLIP	0.999901	40.0564	1.76935e-97	228.12	180.56	228.12	1	AVGTVGRLNITVVQAKLAKNYGMTRMDPYCR	LNITVVQAK(1)LAK	LNITVVQAK(40)LAK(-40)	9	3	-0.063603	1.965	1.9395	1.4901	1.3523
P15311;E7EQR4;P35241;A0A2R8Y7M3;A0A2R8Y5S7;P35241-5;P35241-3;A0A2R8Y5P0;E9PQ82;E9PNV3	79;79;79;79;79;79;47;31;68;68	P15311	79	Ezrin;Radixin	EZR;RDX	1	43.5122	0.00398728	66.692	50.202	43.512	1	KVSAQEVRKENPLQFKFRAKFYPEDVAEELI	ENPLQFK(1)FR	ENPLQFK(44)FR	7	3	-0.57228	1.0463	1.0142	1.2038	1.0712
P11940;E7EQV3;E7ERJ7;A0A087WTT1;P11940-2;Q9H361;H0YBN4;H0YAP2	213;168;181;188;213;213;160;11	P11940	213	Polyadenylate-binding protein 1;Polyadenylate-binding protein;Polyadenylate-binding protein 3	PABPC1;PABPC3	0.998538	28.3436	0.0287444	43.03	29.677	43.03	1	FGEDMDDERLKDLFGKFGPALSVKVMTDESG	DLFGK(0.999)FGPALSVK(0.001)	DLFGK(28)FGPALSVK(-28)	5	3	-0.58681	NA	NA	1.5325	1.3744
P11940;E7EQV3;E7ERJ7;A0A087WTT1;P11940-2;H0YAR2;Q9H361;H0YB86	361;316;329;336;361;230;361;52	P11940	361	Polyadenylate-binding protein 1;Polyadenylate-binding protein;Polyadenylate-binding protein 3	PABPC1;PABPC3	1	62.2584	0.00170207	62.258	62.258	62.258	1	ATKAVTEMNGRIVATKPLYVALAQRKEERQA	IVATK(1)PLYVALAQR	IVATK(62)PLYVALAQR	5	3	0.77707	1.2831	1.2751	NA	NA
P11940;E7EQV3;E7ERJ7;A0A087WTT1;P11940-2;H0YAR2;H0YAP2;H0YB86	312;267;280;287;312;181;110;3	P11940	312	Polyadenylate-binding protein 1;Polyadenylate-binding protein	PABPC1	1	95.2563	2.8092e-05	95.854	90.194	95.854	1	YVKNLDDGIDDERLRKEFSPFGTITSAKVMM	K(1)EFSPFGTITSAK	K(95)EFSPFGTITSAK(-95)	1	3	0.98693	1.1185	1.0825	1.2111	1.0747
O94966;O94966-3;O94966-7;E7ESU0;O94966-4;O94966-6;O94966-5	1120;1120;1211;1019;1107;1223;1221	O94966	1120	Ubiquitin carboxyl-terminal hydrolase 19;Ubiquitin carboxyl-terminal hydrolase	USP19	1	97.2141	2.06437e-05	97.214	97.214	97.214	1	VQLKRFSFRSFIWRDKINDLVEFPVRNLDLS	DK(1)INDLVEFPVR	DK(97)INDLVEFPVR	2	2	-0.71585	1.0983	1.0628	NA	NA
Q01831;E7EUB5	161;155	Q01831	161	DNA repair protein complementing XP-C cells	XPC	0.999999	61.2588	1.58965e-05	92.492	68.93	92.492	1	DVRESTAFSRSLLPVKPVEIEIETPEQAKTR	SLLPVK(1)PVEIEIETPEQAK	SLLPVK(61)PVEIEIETPEQAK(-61)	6	3	0.48855	1.2686	1.2392	1.793	1.608
Q76L83;E7EWD6;A0A5F9ZHN2;Q76L83-2	370;342;110;110	Q76L83	370	Putative Polycomb group protein ASXL2	ASXL2	1	105.167	7.79734e-22	117.36	104.18	117.36	1	RIRQEIEKEKKVEPWKEQFFESYYGQSSGLS	VEPWK(1)EQFFESYYGQSSGLSLEDSK	VEPWK(110)EQFFESYYGQSSGLSLEDSK(-110)	5	3	-1.1467	NA	NA	1.1137	0.98629
P33240;E9PID8;E7EWR4;P33240-2;A0A0A0MT56	189;189;189;189;180	P33240	189	Cleavage stimulation factor subunit 2	CSTF2	1	64.5504	0.000383634	64.55	59.702	64.55	1	QAQVVMRIVDPEIALKILHRQTNIPTLIAGN	IVDPEIALK(1)ILHR	IVDPEIALK(65)ILHR	9	4	0.59382	1.5206	1.4872	NA	NA
E9PAV3;F8VZJ2;F8W0W4;H0YHX9;Q13765;E9PAV3-2;F8W1N5;F8VNW4	2005;63;142;162;142;852;63;138	E9PAV3	2005	Nascent polypeptide-associated complex subunit alpha, muscle-specific form;Nascent polypeptide-associated complex subunit alpha	NACA	0.878065	8.57399	2.75074e-70	201.12	176.28	201.12	1	KIEDLSQQAQLAAAEKFKVQGEAVSNIQENT	IEDLSQQAQLAAAEK(0.878)FK(0.122)	IEDLSQQAQLAAAEK(8.6)FK(-8.6)	15	3	0.3929	1.0162	1.0019	1.0358	0.93682
O75694;E9PF10;O75694-2	740;740;681	O75694	740	Nuclear pore complex protein Nup155	NUP155	1	166.288	2.27557e-34	166.29	157.35	166.29	1	SQFAGGPLGNPNTTAKVQQRLIGFMRPENGN	NSQFAGGPLGNPNTTAK(1)VQQR	NSQFAGGPLGNPNTTAK(170)VQQR	17	3	1.1272	1.1241	1.0913	1.2622	1.1415
Q9UJ41;E9PFK9;Q9UJ41-4;Q9UJ41-3;V9GYI8	85;98;99;125;85	Q9UJ41	85	Rab5 GDP/GTP exchange factor	RABGEF1	0.999897	39.8571	2.04653e-77	203.78	191.93	174.53	1	ASSQSSQGAQSLTFSKFEEKKTNEKTRKVTT	LQREEEEAFASSQSSQGAQSLTFSK(1)FEEK	LQREEEEAFASSQSSQGAQSLTFSK(40)FEEK(-40)	25	4	0.52384	1.1907	1.1666	1.2744	1.1245
Q15631;E9PGT1;H7C1D4;Q15631-2	56;51;62;56	Q15631	56	Translin	TSN	1	114.885	2.05414e-17	137.43	129.34	114.88	1	LLQGVHQGAGFQDIPKRCLKAREHFGTVKTH	EILTLLQGVHQGAGFQDIPK(1)R	EILTLLQGVHQGAGFQDIPK(110)R	20	3	0.98091	1.7512	1.7146	1.1862	1.0484
Q99627;H7C3S9;E9PGT6;Q99627-2	178;52;142;129	Q99627	178	COP9 signalosome complex subunit 8	COPS8	0.992821	21.408	5.92639e-25	114.23	114.23	114.23	1	LPRKPVAGALDVSFNKFIPLSEPAPVPPIPN	K(0.007)PVAGALDVSFNK(0.993)FIPLSEPAPVPPIPNEQQLAR	K(-21)PVAGALDVSFNK(21)FIPLSEPAPVPPIPNEQQLAR	13	4	0.1429	1.349	1.3122	NA	NA
O43491;E9PHY5;E9PK52;O43491-4;O43491-3;O43491-2;E9PII3;A0A2R8Y5B3	270;270;270;270;270;270;270;262	O43491	270	Band 4.1-like protein 2	EPB41L2	0.999554	33.5095	6.06451e-58	195.93	195.93	195.93	1	EKDYFGLLFQESPEQKNWLDPAKEIKRQLRN	DYFGLLFQESPEQK(1)NWLDPAK	DYFGLLFQESPEQK(34)NWLDPAK(-34)	14	3	1.1532	NA	NA	0.90392	0.8044
O43491;E9PHY5;E9PK52;O43491-4;O43491-3;O43491-2;E9PII3;E9PQN0;E9PQD2;E9PJP4;E9PIG0;E9PRG1	13;13;13;13;13;13;13;13;13;13;13;13	O43491	13	Band 4.1-like protein 2	EPB41L2	0.956212	14.0517	4.63924e-09	95.195	86.031	95.195	1	___MTTEVGSVSEVKKDSSQLGTDATKEKPK	TTEVGSVSEVK(0.038)K(0.956)DSSQLGTDATK(0.006)	TTEVGSVSEVK(-14)K(14)DSSQLGTDATK(-22)	12	3	0.8139	NA	NA	1.2271	1.0943
O75387;E9PJ68;O75387-2	264;233;264	O75387	264	Large neutral amino acids transporter small subunit 3	SLC43A1	1	112.737	6.56672e-15	126.45	119.78	112.74	1	LFYTHVTTMGQRLSQKAPSLEDGSDAFMSPQ	LSQK(1)APSLEDGSDAFMSPQDVR	LSQK(110)APSLEDGSDAFMSPQDVR	4	3	-0.60363	1.1398	1.124	1.2899	1.1508
Q9H2W1;G5EA21;E9PJ78;Q9H2W1-4;Q9H2W1-3;Q9H2W1-2	26;26;26;26;26;26	Q9H2W1	26	Membrane-spanning 4-domains subfamily A member 6A	MS4A6A	0.939978	14.9584	6.78984e-44	149.55	142.96	149.55	1	IIVLPSNVINFSQAEKPEPTNQGQDSLKKHL	TSQPVPNETIIVLPSNVINFSQAEK(0.94)PEPTNQGQDSLK(0.03)K(0.03)	TSQPVPNETIIVLPSNVINFSQAEK(15)PEPTNQGQDSLK(-15)K(-15)	25	3	0.61515	1.058	1.0446	NA	NA
Q04323;E9PJ81;E9PRQ7;Q04323-2	83;83;83;83	Q04323	83	UBX domain-containing protein 1	UBXN1	0.975253	15.9559	1.47332e-23	101.37	99.204	101.37	1	EQGGLEGSGSAAGEGKPALSEEERQEQTKRM	EPTSSEQGGLEGSGSAAGEGK(0.975)PALSEEERQEQTK(0.025)	EPTSSEQGGLEGSGSAAGEGK(16)PALSEEERQEQTK(-16)	21	4	-0.52629	1.134	1.1118	1.253	1.1186
Q04323;E9PJ81;E9PRQ7;Q04323-2;A0A087WTZ5;E9PS08	178;178;174;178;119;36	Q04323	178	UBX domain-containing protein 1	UBXN1	0.999984	48.0468	2.15045e-05	52.669	45.22	52.669	1	RVREKIERDKAERAKKYGGSVGSQPPPVAPE	K(1)YGGSVGSQPPPVAPEPGPVPSSPSQEPPTKR	K(48)YGGSVGSQPPPVAPEPGPVPSSPSQEPPTK(-48)R	1	4	0.70185	NA	NA	1.1967	1.0894
Q04323;E9PJ81;E9PRQ7;Q04323-2;A0A087WTZ5	105;105;105;105;46	Q04323	105	UBX domain-containing protein 1	UBXN1	1	45.9154	0.00459795	71.555	51.431	45.915	1	ERQEQTKRMLELVAQKQREREEREEREALER	RMLELVAQK(1)QR	RMLELVAQK(46)QR	9	3	1.3145	1.3321	1.3258	1.2646	1.1431
Q6ZMK1;E9PJD7;Q6ZMK1-2	349;391;261	Q6ZMK1	349	Cysteine and histidine-rich protein 1	CYHR1	1	74.4644	0.00124132	74.464	54.258	74.464	1	LPIIDSVECNKLLAAKNINLRLFLFQIQK__	LLAAK(1)NINLR	LLAAK(74)NINLR	5	3	-0.094466	2.5663	2.5436	NA	NA
O60232;E9PK41	22;22	O60232	22	Sjoegren syndrome/scleroderma autoantigen 1	SSSCA1	1	211.714	1.06161e-77	211.71	204.44	211.71	1	EVDDFSWEPPTEAETKVLQARRERQDRISRL	ALNGAEVDDFSWEPPTEAETK(1)VLQAR	ALNGAEVDDFSWEPPTEAETK(210)VLQAR	21	3	-1.4104	1.491	1.4796	NA	NA
P06737;E9PK47;P06737-2	421;421;387	P06737	421	Glycogen phosphorylase, liver form;Alpha-1,4 glucan phosphorylase	PYGL	1	40.552	0.00126227	56.122	51.053	40.552	1	EINQKHLDRIVALFPKDVDRLRRMSLIEEEG	IVALFPK(1)DVDRLR	IVALFPK(41)DVDRLR	7	4	-0.92343	0.9087	0.89311	1.1655	1.0563
P06737;E9PK47;P06737-2;P11217;P11217-2;P11216	290;290;256;290;202;290	P06737	290	Glycogen phosphorylase, liver form;Alpha-1,4 glucan phosphorylase;Glycogen phosphorylase, muscle form;Glycogen phosphorylase, brain form	PYGL;PYGM;PYGB	1	101.528	6.35397e-07	101.53	87.811	101.53	1	NISRVLYPNDNFFEGKELRLKQEYFVVAATL	VLYPNDNFFEGK(1)ELR	VLYPNDNFFEGK(100)ELR	12	3	-1.6098	0.85376	0.83914	NA	NA
P06737;E9PK47;P06737-2	170;170;136	P06737	170	Glycogen phosphorylase, liver form;Alpha-1,4 glucan phosphorylase	PYGL	1	83.8618	0.000441171	83.862	76.318	83.862	1	AYGYGIRYEYGIFNQKIRDGWQVEEADDWLR	YEYGIFNQK(1)IR	YEYGIFNQK(84)IR	9	3	0.2189	0.91576	0.89199	NA	NA
Q53GL7;E9PK67;E9PNI7	916;907;928	Q53GL7	916	Poly [ADP-ribose] polymerase 10	PARP10	1	70.5633	0.000817734	70.563	62.519	70.563	1	GFNRSFCGRNATVYGKGVYFARRASLSVQDR	NATVYGK(1)GVYFAR	NATVYGK(71)GVYFAR	7	3	-0.98439	2.2752	2.225	NA	NA
Q99873;E9PKG1;Q99873-2;Q99873-3;E9PQ98;E9PIX6	233;187;209;215;187;187	Q99873	233	Protein arginine N-methyltransferase 1	PRMT1	0.999999	59.7817	0.0003313	76.85	76.85	76.85	1	NVYGFDMSCIKDVAIKEPLVDVVDPKQLVTN	DVAIK(1)EPLVDVVDPK	DVAIK(60)EPLVDVVDPK(-60)	5	3	0.3269	0.8452	0.82986	NA	NA
Q96ER3;H0YCN7;E9PL53;H0YEK5;E9PMD2;J3KND1;E9PRZ1	209;46;198;98;209;209;209	Q96ER3	209	Protein SAAL1	SAAL1	0.999999	59.5338	5.71478e-12	123.76	105.84	123.76	1	STNVDLLVKVGEVVDKLFDLDEKLMLEWVRN	VGEVVDK(1)LFDLDEK	VGEVVDK(60)LFDLDEK(-60)	7	3	0.13735	0.8152	0.79885	1.0873	0.9763
E9PL57;F8VSA6;E9PS38;Q15843;S4R3E9	22;22;22;22;22	Q15843	22	NEDD8	NEDD8-MDP1;NEDD8	1	62.3773	5.94593e-18	141.31	118.19	62.377	1	TLTGKEIEIDIEPTDKVERIKERVEEKEGIP	EIEIDIEPTDK(1)VER	EIEIDIEPTDK(62)VER	11	3	1.1983	0.89421	0.85511	1.1987	1.0703
E9PL57;F8VSA6;E9PS38;Q15843;S4R3E9	11;11;11;11;11	Q15843	11	NEDD8	NEDD8-MDP1;NEDD8	1	189.876	3.28012e-120	253.31	236.34	253.31	1	_____MLIKVKTLTGKEIEIDIEPTDKVERI	TLTGK(1)EIEIDIEPTDKVER	TLTGK(190)EIEIDIEPTDK(-190)VER	5	3	0.34222	0.81907	0.80273	1.0662	0.97441
O00193;E9PM92;E9PRZ9	91;91;63	O00193	91	Small acidic protein	SMAP;C11orf58	1	49.8648	0.00127211	49.865	42.753	49.865	1	INEELESQYQQSMDSKLSGRYRRHCGLGFSE	INEELESQYQQSMDSK(1)LSGR	INEELESQYQQSMDSK(50)LSGR	16	3	1.7639	1.379	1.3583	NA	NA
P54105;E9PMI6;J3KN38;E9PJF4	30;30;30;30	P54105	30	Methylosome subunit pICln	CLNS1A	1	67.7782	4.35727e-05	67.778	62.903	67.778	1	GLLRQQPDTEAVLNGKGLGTGTLYIAESRLS	QQPDTEAVLNGK(1)GLGTGTLYIAESR	QQPDTEAVLNGK(68)GLGTGTLYIAESR	12	3	1.3872	1.676	1.6331	NA	NA
Q12769;E9PR16;G3V198	689;661;654	Q12769	689	Nuclear pore complex protein Nup160	NUP160	1	127.582	7.52644e-15	127.58	120.71	127.58	1	LLIREMDYETEVEMEKGFNPAQPLNIRMNLT	EMDYETEVEMEK(1)GFNPAQPLNIR	EMDYETEVEMEK(130)GFNPAQPLNIR	12	3	-1.3239	1.1583	1.1211	2.1856	1.9648
Q12769;E9PR16;G3V198	965;937;930	Q12769	965	Nuclear pore complex protein Nup160	NUP160	1	73.985	0.00142602	73.985	46.504	73.985	1	EDGEIVSTPRLQYYDKVLRLLDVIGLPELVI	LQYYDK(1)VLR	LQYYDK(74)VLR	6	3	1.0741	0.91001	0.88127	NA	NA
Q8NBI5;E9PS74;Q8NBI5-2;H0YD64	264;264;277;35	Q8NBI5	264	Solute carrier family 43 member 3	SLC43A3	0.999909	40.4045	5.83344e-05	73.809	68.356	73.809	1	KEFLSAKEETPGAGQKQELRSFWSYAFSRRF	EFLSAKEETPGAGQK(1)QELR	EFLSAK(-40)EETPGAGQK(40)QELR	15	3	-0.22757	0.87002	0.83771	NA	NA
Q8NBI5;E9PS74;Q8NBI5-2;H0YD64	249;249;262;20	Q8NBI5	249	Solute carrier family 43 member 3	SLC43A3	0.999773	36.5682	1.19634e-05	89.846	58.613	89.846	1	EEKETAEHENRELQSKEFLSAKEETPGAGQK	ELQSK(1)EFLSAKEETPGAGQK	ELQSK(37)EFLSAK(-37)EETPGAGQK(-52)	5	3	0.81677	NA	NA	1.1804	1.0621
Q9UGQ3;F2Z2F6;Q9UGQ3-2	19;19;19	Q9UGQ3	19	Solute carrier family 2, facilitated glucose transporter member 6	SLC2A6	1	40.7557	0.00213746	40.756	37.541	40.756	1	PLLGAEGPDYDTFPEKPPPSPGDRARVGTLQ	MQEPLLGAEGPDYDTFPEK(1)PPPSPGDR	MQEPLLGAEGPDYDTFPEK(41)PPPSPGDR	19	3	1.6561	1.6451	1.5976	NA	NA
Q9UI30;F5GX77;F5GYQ2	68;68;24	Q9UI30	68	Multifunctional methyltransferase subunit TRM112-like protein	TRMT112	1	129.154	4.30278e-17	129.15	129.15	129.15	1	AFLEAADNLRLIQVPKGPVEGYEENEEFLRT	LIQVPK(1)GPVEGYEENEEFLR	LIQVPK(130)GPVEGYEENEEFLR	6	3	-0.48478	1.4903	1.4594	NA	NA
Q96FW1;F5GYN4;J3KR44;F5H6Q1;F5GYJ8	71;41;71;80;71	Q96FW1	71	Ubiquitin thioesterase OTUB1	OTUB1	0.951276	12.9057	1.78267e-06	100.22	96.163	99.498	1	VLYKEYAEDDNIYQQKIKDLHKKYSYIRKTR	EYAEDDNIYQQK(0.951)IK(0.049)	EYAEDDNIYQQK(13)IK(-13)	12	3	0.92481	1.0898	1.0522	1.2203	1.1028
F5GYU3;P0CG48;P0CG47;Q96C32;Q5PY61;J3QKN0;F5GXK7;F5H747;F5H388;B4DV12;F5H265;F5H6Q2;J3QTR3;J3QS39;P62987;M0R1V7;M0R2S1;A0A2R8Y422;M0R1M6;J3QSA3;F5GZ39;F5H2Z3;P62979	29;29;29;29;29;29;29;29;29;29;29;29;29;29;29;29;11;29;4;29;29;29;29	P62979	29	Polyubiquitin-C;Ubiquitin;Polyubiquitin-B;Ubiquitin;Ubiquitin-60S ribosomal protein L40;Ubiquitin;60S ribosomal protein L40;Ubiquitin-40S ribosomal protein S27a;Ubiquitin;40S ribosomal protein S27a	UBC;UBB;RPS27A;UBA52	1	63.6675	9.6147e-86	224.64	224.64	157.58	1	TLEVEPSDTIENVKAKIQDKEGIPPDQQRLI	AK(1)IQDKEGIPPDQQR	AK(64)IQDK(-64)EGIPPDQQR	2	3	-0.016861	1.166	1.1234	1.432	1.2744
F5GYU3;P0CG48;P0CG47;Q96C32;Q5PY61;J3QKN0;F5GXK7;F5H747;F5H388;B4DV12;F5H265;F5H6Q2;J3QTR3;J3QS39;P62987;M0R1V7;M0R2S1;A0A2R8Y422;M0R1M6	48;48;48;48;48;48;48;48;48;48;48;48;48;48;48;48;30;48;23	F5GYU3	48	Polyubiquitin-C;Ubiquitin;Polyubiquitin-B;Ubiquitin;Ubiquitin-60S ribosomal protein L40;Ubiquitin;60S ribosomal protein L40	UBC;UBB;RPS27A;UBA52	1	162.317	1.00504e-138	255.98	255.98	225.08	1	KEGIPPDQQRLIFAGKQLEDGRTLSDYNIQK	LIFAGK(1)QLEDGRTLSDYNIQK	LIFAGK(160)QLEDGRTLSDYNIQK(-160)	6	3	-0.62366	1.2895	1.2653	1.3802	1.246
F5GYU3;P0CG48;P0CG47;Q96C32;Q5PY61;J3QKN0;F5GXK7;F5H747;F5H388;B4DV12;F5H265;F5H6Q2;J3QTR3;J3QS39;P62987;M0R1V7;M0R2S1;A0A2R8Y422;M0R1M6;F5H2Z3;P62979	63;63;63;63;63;63;63;63;63;63;63;63;63;63;63;63;45;63;38;63;63	P62979	63	Polyubiquitin-C;Ubiquitin;Polyubiquitin-B;Ubiquitin;Ubiquitin-60S ribosomal protein L40;Ubiquitin;60S ribosomal protein L40;Ubiquitin-40S ribosomal protein S27a;Ubiquitin;40S ribosomal protein S27a	UBC;UBB;RPS27A;UBA52	1	178.122	9.62509e-207	297.7	266.59	178.12	1	KQLEDGRTLSDYNIQKESTLHLVLRLRGGAK;KQLEDGRTLSDYNIQKESTLHLVLRLRGGMQ	TLSDYNIQK(1)ESTLHLVLR	TLSDYNIQK(180)ESTLHLVLR	9	3	0.63427	1.2707	1.2398	1.262	1.1267
F5GYU3;P0CG48;P0CG47;Q96C32;Q5PY61;J3QKN0;F5GXK7;F5H747;F5H388;B4DV12;F5H265;F5H6Q2;J3QTR3;J3QS39;P62987;M0R1V7;J3QSA3;F5GZ39;F5H2Z3;P62979	6;6;6;6;6;6;6;6;6;6;6;6;6;6;6;6;6;6;6;6	P62979	6	Polyubiquitin-C;Ubiquitin;Polyubiquitin-B;Ubiquitin;Ubiquitin-60S ribosomal protein L40;Ubiquitin;60S ribosomal protein L40;Ubiquitin-40S ribosomal protein S27a;Ubiquitin;40S ribosomal protein S27a	UBC;UBB;RPS27A;UBA52	0.999999	58.8575	1.79853e-11	127.87	64.576	127.87	1	__________MQIFVKTLTGKTITLEVEPSD	MQIFVK(1)TLTGK	MQIFVK(59)TLTGK(-59)	6	3	0.79145	1.498	1.5079	1.6232	1.504
F5GYU3;P0CG48;P0CG47;Q96C32;Q5PY61;J3QKN0;F5GXK7;F5H747;F5H388;B4DV12;F5H265;F5H6Q2;J3QTR3;J3QS39;P62987;M0R1V7;J3QSA3;F5GZ39;F5H2Z3;P62979	11;11;11;11;11;11;11;11;11;11;11;11;11;11;11;11;11;11;11;11	P62979	11	Polyubiquitin-C;Ubiquitin;Polyubiquitin-B;Ubiquitin;Ubiquitin-60S ribosomal protein L40;Ubiquitin;60S ribosomal protein L40;Ubiquitin-40S ribosomal protein S27a;Ubiquitin;40S ribosomal protein S27a	UBC;UBB;RPS27A;UBA52	1	167.729	1.46001e-101	231.06	231.06	192.94	1	_____MQIFVKTLTGKTITLEVEPSDTIENV	TLTGK(1)TITLEVEPSDTIENVK	TLTGK(170)TITLEVEPSDTIENVK(-170)	5	3	0.1213	1.2117	1.1782	1.3253	1.2201
F5GYU3;P0CG48;P0CG47;Q96C32;Q5PY61;J3QKN0;F5GXK7;F5H747;F5H388;B4DV12;F5H265;F5H6Q2;J3QTR3;J3QS39;P62987;M0R1V7;J3QSA3;F5GZ39;F5H2Z3;P62979	27;27;27;27;27;27;27;27;27;27;27;27;27;27;27;27;27;27;27;27	P62979	27	Polyubiquitin-C;Ubiquitin;Polyubiquitin-B;Ubiquitin;Ubiquitin-60S ribosomal protein L40;Ubiquitin;60S ribosomal protein L40;Ubiquitin-40S ribosomal protein S27a;Ubiquitin;40S ribosomal protein S27a	UBC;UBB;RPS27A;UBA52	0.861306	7.93101	8.69438e-119	244.36	244.36	244.36	1	TITLEVEPSDTIENVKAKIQDKEGIPPDQQR	TITLEVEPSDTIENVK(0.861)AK(0.139)	TITLEVEPSDTIENVK(7.9)AK(-7.9)	16	3	-0.84117	0.92721	0.91357	1.0275	0.91066
F5GZ39	48	F5GZ39	48		UBC	1	89.6689	4.91641e-23	149.38	121.18	89.669	1	KEGIPPDQQRLIFAGKQLEDGRTLSDYNI__	LIFAGK(1)QLEDGRTLSDYNI	LIFAGK(90)QLEDGRTLSDYNI	6	3	1.0027	1.2349	1.2318	1.3426	1.2154
F5H2Z3	48	F5H2Z3	48		UBC	1	162.317	1.00504e-138	255.98	255.98	225.08	1	KEGIPPDQQRLIFAGKQLEDGRTLSDYNIQK	LIFAGK(1)QLEDGRTLSDYNIQK	LIFAGK(160)QLEDGRTLSDYNIQK(-160)	6	3	-0.62366	1.2349	1.2318	1.3874	1.2554
Q9BRY0;Q9BRY0-2;K7EQS6;K7ENJ1;K7EJZ1;F5H385	36;36;36;36;36;36	Q9BRY0	36	Zinc transporter ZIP3	SLC39A3	1	66.5955	0.00302505	66.595	66.595	66.595	1	LGSLLPVKIIETDFEKAHRSKKILSLCNTFG	IIETDFEK(1)AHR	IIETDFEK(67)AHR	8	3	0.04002	1.0182	1.005	NA	NA
Q6ZVM7;F5H3S6;Q6ZVM7-4;Q6ZVM7-2;Q6ZVM7-3;Q6ZVM7-5;B7Z2U2	400;252;133;350;355;347;302	Q6ZVM7	400	TOM1-like protein 2	TOM1L2	1	78.272	3.90849e-05	78.272	69.958	78.272	1	DMFAQTRGNSLAEQRKTVTYEDPQAVGGLAS	K(1)TVTYEDPQAVGGLASALDNR	K(78)TVTYEDPQAVGGLASALDNR	1	3	0.69351	1.5949	1.5531	NA	NA
Q6ZVM7;F5H3S6;Q6ZVM7-4;Q6ZVM7-2;Q6ZVM7-3;Q6ZVM7-5	447;328;180;397;402;423	Q6ZVM7	447	TOM1-like protein 2	TOM1L2	1	67.7251	6.33951e-05	73.688	73.688	73.688	1	PSVMDDIEVWLRTDLKGDDLEEGVTSEEFDK	TDLK(1)GDDLEEGVTSEEFDK	TDLK(68)GDDLEEGVTSEEFDK(-68)	4	3	0.16178	1.4664	1.4039	NA	NA
Q99816;F5H442;Q99816-2	237;237;132	Q99816	237	Tumor susceptibility gene 101 protein	TSG101	1	80.6901	0.000177154	80.69	68.999	80.69	1	SEDTIRASLISAVSDKLRWRMKEEMDRAQAE	ASLISAVSDK(1)LR	ASLISAVSDK(81)LR	10	3	0.2054	0.80907	0.79794	NA	NA
Q9BQE3;F5H5D3;A0A1W2PQM2;P68363;Q71U36;Q71U36-2;P0DPH8;P0DPH7;P68363-2;P0DPH7-2;Q6PEY2	326;396;196;326;326;291;326;326;210;326;326	Q9BQE3	326	Tubulin alpha-1C chain;Tubulin alpha-1B chain;Tubulin alpha-1A chain;Tubulin alpha-3E chain	TUBA1C;TUBA1B;TUBA1A;TUBA3E	0.996084	24.0541	0.0079949	48.848	39.442	48.848	1	KYMACCLLYRGDVVPKDVNAAIATIKTKRSI;KYMACCLLYRGDVVPKDVNAAIATIKTKRTI	GDVVPK(0.996)DVNAAIATIK(0.004)	GDVVPK(24)DVNAAIATIK(-24)	6	3	-0.3651	0.9896	0.96807	NA	NA
Q9BQE3;F5H5D3;A0A1W2PQM2;F8VVB9;F8VQQ4;F8VRZ4;F8VS66;F8VX09;F8VWV9;C9K0S6;P68363;Q71U36;Q71U36-2;P0DPH8;P0DPH7;P68363-2;P0DPH7-2;Q9NY65;C9J2C0;Q9NY65-2;P68366;P68366-2;C9JEV8;C9JQ00;C9JJQ8;C9JDL2	96;166;96;96;61;61;96;61;61;30;96;96;61;96;96;96;96;96;120;30;96;81;81;81;119;98	Q9BQE3	96	Tubulin alpha-1C chain;Tubulin alpha-1B chain;Tubulin alpha-1A chain;Tubulin alpha-8 chain;Tubulin alpha-4A chain	TUBA1C;TUBA1B;TUBA1A;TUBA8;TUBA4A	1	227.662	2.02637e-101	227.66	227.66	227.66	1	GPYRQLFHPEQLITGKEDAANNYARGHYTIG;GTYRQLFHPEQLITGKEDAANNYARGHYTIG	QLFHPEQLITGK(1)EDAANNYAR	QLFHPEQLITGK(230)EDAANNYAR	12	3	-0.50159	1.0367	1.0181	1.0901	0.96772
Q9BQE3;F5H5D3;A0A1W2PQM2;F8VVB9;F8VQQ4;F8VRZ4;F8VS66;F8VX09;F8VWV9;F8VRK0;F8W0F6;P68363;Q71U36;Q71U36-2;P0DPH8;P0DPH7;P68363-2;P0DPH7-2;Q6PEY2	60;130;60;60;25;25;60;25;25;25;60;60;60;25;60;60;60;60;60	Q9BQE3	60	Tubulin alpha-1C chain;Tubulin alpha-1B chain;Tubulin alpha-1A chain;Tubulin alpha-3E chain	TUBA1C;TUBA1B;TUBA1A;TUBA3E	1	117.637	1.30298e-47	180.32	180.32	117.64	1	GDDSFNTFFSETGAGKHVPRAVFVDLEPTVI	TIGGGDDSFNTFFSETGAGK(1)HVPR	TIGGGDDSFNTFFSETGAGK(120)HVPR	20	3	-1.2256	0.98739	0.9574	NA	NA
Q9BQE3;F5H5D3;A0A1W2PQM2;P68363;Q71U36;Q71U36-2;P0DPH8;P0DPH7;P68363-2;P0DPH7-2;Q6PEY2;Q9NY65;C9J2C0;Q9NY65-2;V9GZ17;P68366;P68366-2	370;440;240;370;370;335;370;370;254;370;370;370;394;304;128;370;355	Q9BQE3	370	Tubulin alpha-1C chain;Tubulin alpha-1B chain;Tubulin alpha-1A chain;Tubulin alpha-3E chain;Tubulin alpha-8 chain;Tubulin alpha-4A chain	TUBA1C;TUBA1B;TUBA1A;TUBA3E;TUBA8;TUBA4A	1	99.0592	2.26267e-71	206.7	206.7	99.059	1	INYQPPTVVPGGDLAKVQRAVCMLSNTTAIA;INYQPPTVVPGGDLAKVQRAVCMLSNTTAVA	VGINYQPPTVVPGGDLAK(1)VQR	VGINYQPPTVVPGGDLAK(99)VQR	18	3	0.54471	1.1218	1.1052	1.1907	1.0647
P55061;F8W1G3;F8VQW0;F8VX73;F8VPI1;F8W201;F8W086;F8VR05;F8VQQ5;F8VSI7;F8VVJ4;P55061-2	7;7;7;7;7;7;7;7;7;7;7;65	P55061	7	Bax inhibitor 1	TMBIM6	1	65.3786	0.000946801	79.148	54.225	79.148	1	_________MNIFDRKINFDALLKFSHITPS	K(1)INFDALLK	K(65)INFDALLK(-65)	1	3	0.44389	2.2863	2.2447	NA	NA
Q96QD8;F8VUY8	33;33	Q96QD8	33	Sodium-coupled neutral amino acid transporter 2	SLC38A2	0.969588	15.0354	7.16442e-81	208.86	206.54	128.71	1	SSYSSNSDFNYSYPTKQAALKSHYADVDPEN	FSISPDEDSSSYSSNSDFNYSYPTK(0.97)QAALK(0.03)	FSISPDEDSSSYSSNSDFNYSYPTK(15)QAALK(-15)	25	3	0.75204	0.90154	0.86141	1.274	1.1346
Q15366;Q15366-4;Q15366-5;F8VZX2;Q15366-6;Q15366-3;Q15366-2;H3BRU6;Q15366-7;Q15366-8;H3BSS4;F8VRH0	322;288;292;278;318;319;323;258;275;279;141;163	Q15366	322	Poly(rC)-binding protein 2	PCBP2	1	79.9695	1.3129e-05	79.97	70.923	79.97	1	GAKINEIRQMSGAQIKIANPVEGSTDRQVTI	QMSGAQIK(1)IANPVEGSTDR	QMSGAQIK(80)IANPVEGSTDR	8	3	1.0905	1.0027	0.97441	NA	NA
Q8TBC4;F8W8D4;Q8TBC4-2	284;243;270	Q8TBC4	284	NEDD8-activating enzyme E1 catalytic subunit	UBA3	1	148.044	2.48262e-31	148.04	137.24	148.04	1	PLDGDDPEHIQWIFQKSLERASQYNIRGVTY	EQPFGEGVPLDGDDPEHIQWIFQK(1)SLER	EQPFGEGVPLDGDDPEHIQWIFQK(150)SLER	24	4	-1.5039	0.88196	0.86492	NA	NA
Q8TBC4;F8W8D4;Q8TBC4-2	398;357;384	Q8TBC4	398	NEDD8-activating enzyme E1 catalytic subunit	UBA3	1	74.8935	9.6766e-144	263.97	235.04	263.97	1	QEVLDYLTNSASLQMKSPAITATLEGKNRTL	LQEVLDYLTNSASLQMK(1)SPAITATLEGK	LQEVLDYLTNSASLQMK(75)SPAITATLEGK(-75)	17	3	0.98368	1.0157	0.99652	NA	NA
Q8TBC4;F8W8D4;Q8TBC4-2	307;266;293	Q8TBC4	307	NEDD8-activating enzyme E1 catalytic subunit	UBA3	1	45.6801	0.0687144	45.68	25.69	45.68	1	YNIRGVTYRLTQGVVKRIIPAVASTNAVIAA	LTQGVVK(1)R	LTQGVVK(46)R	7	3	0.15348	1.0354	1.0323	NA	NA
Q9Y6M1;F8W930;Q9Y6M1-1;Q9Y6M1-5;Q9Y6M1-6;Q9Y6M1-3;Q9Y6M1-4	462;468;419;356;394;399;405	Q9Y6M1	462	Insulin-like growth factor 2 mRNA-binding protein 2	IGF2BP2	1	51.9416	0.00296926	51.942	43.447	51.942	1	GAHIKQLARFAGASIKIAPAEGPDVSERMVI	FAGASIK(1)IAPAEGPDVSER	FAGASIK(52)IAPAEGPDVSER	7	3	0.44717	1.1644	1.1133	NA	NA
O00329;F8W9P4;Q5SR50	1006;1030;1030	O00329	1006	Phosphatidylinositol 4,5-bisphosphate 3-kinase catalytic subunit delta isoform	PIK3CD	0.976197	16.129	0.00870393	53.377	46.545	53.377	1	CSKDIQYLKDSLALGKTEEEALKHFRVKFNE	DSLALGK(0.976)TEEEALK(0.024)	DSLALGK(16)TEEEALK(-16)	7	3	1.6958	0.91762	0.90636	NA	NA
Q567U6;F8W9X7	601;600	Q567U6	601	Coiled-coil domain-containing protein 93	CCDC93	1	45.0136	0.0151669	45.014	35.483	45.014	1	MRRDQLNDQYLELLEKQRLYFKTVKEFKEEG	DQLNDQYLELLEK(1)QR	DQLNDQYLELLEK(45)QR	13	3	1.5313	0.90207	0.8809	NA	NA
Q15836;P63027;K7ENK9;K7EKX0;J3QRU4;F8WCA0;L7N2F9	42;59;14;14;59;61;59	Q15836	42	Vesicle-associated membrane protein 3;Vesicle-associated membrane protein 2	VAMP3;VAMP2	0.999997	54.8309	5.62604e-05	56.914	46.656	56.914	1	DIMRVNVDKVLERDQKLSELDDRADALQAGA	DQK(1)LSELDDRADALQAGASQFETSAAK	DQK(55)LSELDDRADALQAGASQFETSAAK(-55)	3	4	0.99835	NA	NA	0.94996	0.86303
Q9NS91;F8WE49	186;186	Q9NS91	186	E3 ubiquitin-protein ligase RAD18	RAD18	0.962347	14.0753	4.00832e-08	85.932	78.656	72.532	1	ETRSVEEIAPDPSEAKRPEPPSTSTLKQVTK	SVEEIAPDPSEAK(0.962)RPEPPSTSTLK(0.038)	SVEEIAPDPSEAK(14)RPEPPSTSTLK(-14)	13	4	-0.050399	0.7337	0.70747	1.132	1.0083
G3V1D0;Q32P44;Q32P44-2;G3V195;B7WPE2;H0Y3M3	549;577;577;360;578;571	G3V1D0	549	Echinoderm microtubule-associated protein-like 3	EML3	1	85.7374	5.94444e-34	159.75	159.75	85.737	1	AIAEGLGSELLVGTTKNALLRGDLAQGFSPV	AIAEGLGSELLVGTTK(1)NALLR	AIAEGLGSELLVGTTK(86)NALLR	16	3	-0.35	1.0421	1.0168	NA	NA
G3V1D0;Q32P44;Q32P44-2;C9J6V3;E9PJV5;E9PSB4;B7WPE2;H0Y3M3;Q32P44-3	5;34;34;5;5;5;34;27;5	G3V1D0	5	Echinoderm microtubule-associated protein-like 3	EML3	1	41.2177	0.022545	41.218	41.218	41.218	1	___________MELVKAALAEALRLLRLQVP	MELVK(1)AALAEALR	MELVK(41)AALAEALR	5	2	0.66687	1.6577	1.6339	NA	NA
P60900;G3V3U4;G3V3I1;G3V295;G3V5Z7;P60900-2	55;55;55;55;55;36	P60900	55	Proteasome subunit alpha type-6;Proteasome subunit alpha type	PSMA6	0.99974	35.8497	4.36193e-05	83.418	76.359	83.418	1	VAVRGKDCAVIVTQKKVPDKLLDSSTVTHLF	K(1)VPDKLLDSSTVTHLFK	K(36)VPDK(-36)LLDSSTVTHLFK(-80)	1	4	1.0932	1.2086	1.1835	1.2941	1.157
Q8TER5;G3V485;G3V3N2;G3V5C1;Q8TER5-4;Q8TER5-3	189;189;189;189;189;189	Q8TER5	189	Rho guanine nucleotide exchange factor 40	ARHGEF40	1	47.7951	9.12579e-06	47.795	44.259	47.795	1	QRLPWAELICPRFVHKEGLMVGHQPSTLPPE	FVHK(1)EGLMVGHQPSTLPPELPSGPPGLPSPPLPEEALGTR	FVHK(48)EGLMVGHQPSTLPPELPSGPPGLPSPPLPEEALGTR	4	5	1.3662	NA	NA	1.0416	0.94244
P60983;G3V4P8;O60234;M0R0C1;M0QYG8;M0R1D2	119;132;119;86;70;78	O60234	119	Glia maturation factor beta;Glia maturation factor gamma	GMFB;GMFG	1	58.0786	1.20489e-06	100.45	89.666	58.079	1	YAGSKNKLVQTAELTKVFEIRNTEDLTEEWL;YAGSKNRLVQTAELTKVFEIRTTDDLTEAWL	LVQTAELTK(1)VFEIR	LVQTAELTK(58)VFEIR	9	3	-0.24456	1.2083	1.1855	1.5064	1.3423
Q9UEU0;J3KMW2;G3V5I2	13;13;13	Q9UEU0	13	Vesicle transport through interaction with t-SNAREs homolog 1B	VTI1B	1	70.4135	1.4305e-05	87.411	87.411	70.414	1	___MASSAASSEHFEKLHEIFRGLHEDLQGV	ASSAASSEHFEK(1)LHEIFR	ASSAASSEHFEK(70)LHEIFR	12	4	-0.42728	1.3071	1.265	1.3549	1.2063
Q9Y5J9;G3XAN8	80;95	Q9Y5J9	80	Mitochondrial import inner membrane translocase subunit Tim8 B	TIMM8B	1	102.514	4.99937e-06	102.51	102.51	102.51	1	DTTLAITSRFAQIVQKGGQ____________	FAQIVQK(1)GGQ	FAQIVQK(100)GGQ	7	2	-0.24995	0.9665	0.93144	NA	NA
P42167;G5E972;H0YJH7	303;263;138	P42167	303	Lamina-associated polypeptide 2, isoforms beta/gamma;Thymopoietin;Thymopentin	TMPO	1	45.8796	0.00130688	45.88	42.481	45.88	1	SSNESLVVNRVTGNFKHASPILPITEFSDIP	VTGNFK(1)HASPILPITEFSDIPR	VTGNFK(46)HASPILPITEFSDIPR	6	4	0.83929	1.3932	1.3586	NA	NA
P42167;G5E972;P42167-2;H0YJH7	393;353;284;228	P42167	393	Lamina-associated polypeptide 2, isoforms beta/gamma;Thymopoietin;Thymopentin	TMPO	0.999153	30.7183	0.0171026	45.28	45.28	45.28	1	SDFRMEESFSSKYVPKYVPLADVKSEKTKKG	YVPK(0.999)YVPLADVK(0.001)	YVPK(31)YVPLADVK(-31)	4	3	0.11268	1.2093	1.1868	NA	NA
P51784;G5E9A6	714;671	P51784	714	Ubiquitin carboxyl-terminal hydrolase 11;Ubiquitin carboxyl-terminal hydrolase	USP11	1	76.3778	0.00112888	76.378	66.321	76.378	1	DNCLGTSQWPPRRRRKQLFTLQTVNSNGTSD	K(1)QLFTLQTVNSNGTSDR	K(76)QLFTLQTVNSNGTSDR	1	3	0.31891	1.5547	1.5153	NA	NA
P53992;G5EA31;P53992-2	956;956;204	P53992	956	Protein transport protein Sec24C	SEC24C	1	45.7042	0.0399211	45.704	36.54	45.704		TETNVFFYPRLLPLTKSPVESTTEPPAVRAS	LLPLTK(1)SPVESTTEPPAVR	LLPLTK(46)SPVESTTEPPAVR	6	3	0.21696	1.0469	1.0386	NA	NA
Q14683;G8JLG1;A0A6Q8PHC3;V9GY57	1037;1015;781;134	Q14683	1037	Structural maintenance of chromosomes protein 1A;Structural maintenance of chromosomes protein	SMC1A	1	98.8953	4.02004e-09	98.895	86.977	98.895	1	APNMKAMEKLESVRDKFQETSDEFEAARKRA	DK(1)FQETSDEFEAAR	DK(99)FQETSDEFEAAR	2	3	1.7403	NA	NA	0.79141	0.71761
Q14683;G8JLG1;A0A6Q8PHC3	1222;1200;966	Q14683	1222	Structural maintenance of chromosomes protein 1A;Structural maintenance of chromosomes protein	SMC1A	1	79.9197	4.59666e-05	79.92	79.92	79.92	1	QGDCVISKVLTFDLTKYPDANPNPNEQ____	VLTFDLTK(1)YPDANPNPNEQ	VLTFDLTK(80)YPDANPNPNEQ	8	3	-0.42621	1.0947	1.0726	1.2082	1.0855
P12268;H0Y4R1	293;225	P12268	293	Inosine-5'-monophosphate dehydrogenase 2	IMPDH2	1	142.503	1.40019e-24	147.17	147.17	147.17	1	GNSIFQINMIKYIKDKYPNLQVIGGNVVTAA	DK(1)YPNLQVIGGNVVTAAQAK	DK(140)YPNLQVIGGNVVTAAQAK(-140)	2	3	-0.63	1.2921	1.2775	1.2495	1.1166
P12268;H0Y4R1;E7ETK5	208;140;183	P12268	208	Inosine-5'-monophosphate dehydrogenase 2	IMPDH2	1	156.728	4.44601e-33	156.73	156.73	156.73	1	TLKEANEILQRSKKGKLPIVNEDDELVAIIA	GK(1)LPIVNEDDELVAIIAR	GK(160)LPIVNEDDELVAIIAR	2	3	-0.0054061	1.1369	1.1143	1.1092	0.99461
Q9H981;H0Y849;Q9H981-3;Q9H981-2	577;331;282;466	Q9H981	577	Actin-related protein 8	ACTR8	1	46.1314	0.0134671	46.131	36.968	46.131	1	SFRRIIENVDVITRPKDMDPRLIAWKGGAVL	IIENVDVITRPK(1)DMDPR	IIENVDVITRPK(46)DMDPR	12	4	1.7142	1.6246	1.5831	NA	NA
Q9H0R3;H0Y8D0;H0Y870;H0Y861;Q8TDQ4;Q5SSC2	101;68;68;68;68;67	Q9H0R3	101	Transmembrane protein 222	TMEM222	0.868933	8.21495	0.000151153	60.034	56.486	60.034	1	FAGPYFVSEDNMAFGKPAKYWKLDPAQVYAS	DFAGPYFVSEDNMAFGK(0.869)PAK(0.131)	DFAGPYFVSEDNMAFGK(8.2)PAK(-8.2)	17	3	-0.28832	2.8875	2.7962	NA	NA
Q9UKJ5;H0Y8H1	117;89	Q9UKJ5	117	Cysteine-rich hydrophobic domain-containing protein 2	CHIC2	1	80.3118	3.6322e-07	101.6	101.6	80.312	1	WPVICLSKRTRRSIEKLLEWENNRLYHKLCL	SIEK(1)LLEWENNR	SIEK(80)LLEWENNR	4	3	0.29916	1.2251	1.1851	1.1986	1.0662
P16070;P16070-16;H0YD13;P16070-8;P16070-5;P16070-7;P16070-12;P16070-4;P16070-17;P16070-3;P16070-10;P16070-6;P16070-11;P16070-13;P16070-14;P16070-18;H0Y2P0;H0YE40	715;641;179;647;707;686;334;672;664;684;466;672;402;398;369;313;263;55	P16070	715	CD44 antigen	CD44	1	56.4677	7.28054e-05	56.468	53.994	56.468	1	NGEASKSQEMVHLVNKESSETPDQFMTADET	SQEMVHLVNK(1)ESSETPDQFMTADETR	SQEMVHLVNK(56)ESSETPDQFMTADETR	10	4	-0.49733	1.2331	1.1956	NA	NA
P12318;P31995;H0YGT0;P12318-2	255;261;260;254	P12318	255	Low affinity immunoglobulin gamma Fc region receptor II-a;Low affinity immunoglobulin gamma Fc region receptor II-c	FCGR2A;FCGR2C	1	195.96	2.20666e-57	195.96	170.79	195.96	1	YCRKKRISANSTDPVKAAQFEPPGRQMIAIR	ISANSTDPVK(1)AAQFEPPGR	ISANSTDPVK(200)AAQFEPPGR	10	3	1.8466	0.74038	0.71728	1.1491	1.0393
Q14149;H0YHQ4;H0YIR5	891;143;144	Q14149	891	MORC family CW-type zinc finger protein 3	MORC3	1	184.752	1.43869e-67	184.75	184.75	184.75	1	SNIEESVNHMDGESLKLRSLRVNVGQLLAMI	STNQQTATDVSTSSNIEESVNHMDGESLK(1)LR	STNQQTATDVSTSSNIEESVNHMDGESLK(180)LR	29	4	-0.48653	1.2877	1.2571	1.177	1.053
H0YI37	5	H0YI37	5		ATP5B	0.999996	54.2928	0.000535294	55.864	50.76	55.864	1	___________AGVGKTVLIMELINNVAKAH	AGVGK(1)TVLIMELINNVAK	AGVGK(54)TVLIMELINNVAK(-54)	5	3	-0.37734	NA	NA	0.77172	0.70169
Q96GA7;H0YIA2;H0YID3	227;20;123	Q96GA7	227	Serine dehydratase-like	SDSL	0.838415	7.15059	5.15005e-05	79.97	79.97	79.97		TAGKLVTLPDITSVAKSLGAKTVAARALECM	LVTLPDITSVAK(0.838)SLGAK(0.162)	LVTLPDITSVAK(7.2)SLGAK(-7.2)	12	3	0.65724	1.2905	1.2816	0.87428	0.77423
Q9Y6I4;H0YM72;H0YLB7;H0YKU8;Q6JHV3;H0YMI4;Q9Y6I4-2	423;9;334;346;401;406;379	Q9Y6I4	423	Ubiquitin carboxyl-terminal hydrolase 3;Ubiquitin carboxyl-terminal hydrolase	USP3	1	86.7722	2.92194e-05	86.772	66.345	86.772	1	CLHLKRFHWTAYLRNKVDTYVEFPLRGLDMK	NK(1)VDTYVEFPLR	NK(87)VDTYVEFPLR	2	3	-0.51502	1.0832	1.0647	NA	NA
Q9Y6B2;H0YN68;Q9Y6B2-2	133;111;110	Q9Y6B2	133	EP300-interacting inhibitor of differentiation 1	EID1	1	69.92	0.000628456	69.92	59.286	69.92	1	SGAGYRVSAALEEADKMFLRTREPALDGGFQ	VSAALEEADK(1)MFLR	VSAALEEADK(70)MFLR	10	3	0.47553	1.0658	1.0352	NA	NA
H3BSR0;Q8NC67-2;H3BM37	133;10;174	H3BSR0	133		NETO2	1	91.0411	0.00480897	91.041	9.7035	91.041		RLSRFRMLFTSFVEQKKKAGVFEQITKTHGT	MLFTSFVEQK(1)	MLFTSFVEQK(91)	10	2	-2.4841	NA	NA	0.76283	0.67866
Q6ZRI6;H3BMJ2;Q6ZRI6-2	898;767;898	Q6ZRI6	898	Uncharacterized protein C15orf39	C15orf39	1	60.7879	0.0254649	60.788	23.767	60.788	1	ALRELALPGCTSRMLKLLALRQLPDIYPDLL	MLK(1)LLALR	MLK(61)LLALR	3	2	0.23259	1.4114	1.4036	NA	NA
H3BN98;Q15041;H3BPJ2;Q15041-2;Q15041-3	96;96;58;67;96	H3BN98	96	ADP-ribosylation factor-like protein 6-interacting protein 1	ARL6IP1	1	80.3001	3.92466e-19	142.38	142.38	80.3	1	DYLVPILAPRIFGSNKWTTEQQQRFHEICSN	IFGSNK(1)WTTEQQQR	IFGSNK(80)WTTEQQQR	6	3	0.33236	2.0481	1.984	2.0361	1.8638
P08708;H3BNC9;H0YN88;A0A075B716	107;556;107;107	P08708	107	40S ribosomal protein S17	RPS17	1	290.807	4.44979e-211	297.48	297.48	297.48	1	DQEIIEVDPDTKEMLKLLDFGSLSNLQVTQP	EMLK(1)LLDFGSLSNLQVTQPTVGMNFK	EMLK(290)LLDFGSLSNLQVTQPTVGMNFK(-290)	4	3	0.77842	0.60789	0.5992	0.82732	0.7404
P08708;H3BNC9	129;578	P08708	129	40S ribosomal protein S17	RPS17	1	60.2776	3.00727e-05	60.278	54.247	60.278	1	LSNLQVTQPTVGMNFKTPRGPV_________	LLDFGSLSNLQVTQPTVGMNFK(1)TPR	LLDFGSLSNLQVTQPTVGMNFK(60)TPR	22	3	1.0432	0.77381	0.75656	NA	NA
P08708;H3BNC9;H0YN88;A0A075B716;H0YN73;A0A0J9YYC4	19;468;19;19;18;278	P08708	19	40S ribosomal protein S17	RPS17	1	55.0637	0.00919881	55.064	55.064	55.064	1	VRTKTVKKAARVIIEKYYTRLGNDFHTNKRV	VIIEK(1)YYTR	VIIEK(55)YYTR	5	3	1.1909	1.0371	0.98812	NA	NA
Q9H5N1;H3BNR2;H3BT64;Q9H5N1-2	105;52;95;105	Q9H5N1	105	Rab GTPase-binding effector protein 2	RABEP2	1	92.0963	5.30251e-44	175.26	175.26	92.096	1	LKDSISSYEAQITALKQERQQQQQDCEEKER	DSISSYEAQITALK(1)QER	DSISSYEAQITALK(92)QER	14	3	0.96123	1.014	0.98063	1.1284	0.99371
O14562;H3BRL3	305;296	O14562	305	Ubiquitin domain-containing protein UBFD1	UBFD1	1	57.0474	0.0348077	57.047	45.557	57.047		VPTQYVDAIKDTVLGKWQYF___________	DTVLGK(1)WQYF	DTVLGK(57)WQYF	6	2	-1.6614	1.0677	1.0391	NA	NA
Q8IXI1;H3BST5;I3L2C6	119;98;119	Q8IXI1	119	Mitochondrial Rho GTPase 2	RHOT2	1	102.731	2.04461e-07	102.73	91.469	102.73	1	GTTQGPRVPIILVGNKSDLRSGSSMEAVLPI	VPIILVGNK(1)SDLR	VPIILVGNK(100)SDLR	9	3	0.38038	1.2108	1.1713	NA	NA
Q02556;H3BT31;H3BRT4;H3BPS5	240;240;36;36	Q02556	240	Interferon regulatory factor 8	IRF8	1	60.7649	0.000145186	60.765	53.653	60.765	1	EGCRLSLSQPGLPGTKLYGPEGLELVRFPPA	LSLSQPGLPGTK(1)LYGPEGLELVR	LSLSQPGLPGTK(61)LYGPEGLELVR	12	3	1.6	0.37092	0.36081	NA	NA
Q9H305;K7ESA8;H3BTN7;K7ELR4;Q9H305-3;Q9H305-2	21;21;21;21;21;21	Q9H305	21	Cell death-inducing p53-target protein 1	CDIP1	1	102.386	7.75716e-16	105.35	105.35	102.39	1	PPPYPGGPTAPLLEEKSGAPPTPGRSSPAVM	SSEPPPPYPGGPTAPLLEEK(1)SGAPPTPGR	SSEPPPPYPGGPTAPLLEEK(100)SGAPPTPGR	20	3	0.51004	2.03	1.9694	1.1312	1.011
O43709;H7C170;O43709-3	196;76;196	O43709	196	Probable 18S rRNA (guanine-N(7))-methyltransferase	WBSCR22	0.786603	5.66567	0.00555137	42.708	37.889	42.708	1	AGFSGGMVVDYPNSAKAKKFYLCLFSGPSTF	AGFSGGMVVDYPNSAK(0.787)AK(0.213)	AGFSGGMVVDYPNSAK(5.7)AK(-5.7)	16	3	-0.14616	1.1741	1.1411	NA	NA
H7C1Y6	112	H7C1Y6	112		FOXJ3	1	67.3765	0.0132472	67.377	33.685	67.377	1	PRSKDDPGKVGFIFLKQLNSSVCHLSCLN__	VGFIFLK(1)	VGFIFLK(67)	7	2	0.13742	2.5941	2.5223	NA	NA
Q9GZP9;I3L1T3	206;125	Q9GZP9	206	Derlin-2	DERL2	0.999978	46.5254	0.0132082	47.853	25.86	47.853	1	NQPGGIRILKTPSILKAIFDTPDEDPNYNPL	ILKTPSILK(1)	ILK(-47)TPSILK(47)	9	3	1.8818	0.73604	0.73014	NA	NA
Q86WC6;I3L267	85;85	Q86WC6	85	Protein phosphatase 1 regulatory subunit 27	PPP1R27	1	44.6119	0.00010227	83.769	83.769	44.612	1	EAVLSGNLECVKLLVKYGADIHQRDEAGWTP	LLVK(1)YGADIHQR	LLVK(45)YGADIHQR	4	4	-0.051392	1.1278	1.1031	NA	NA
Q9BRA2;I3L2R6	98;73	Q9BRA2	98	Thioredoxin domain-containing protein 17	TXNDC17	0.999388	32.1305	0.000103197	88.73	82.432	88.73	1	DFRKNLKVTAVPTLLKYGTPQKLVESECLQA	VTAVPTLLK(0.999)YGTPQK(0.001)	VTAVPTLLK(32)YGTPQK(-32)	9	3	0.75892	0.99536	0.97295	NA	NA
Q9Y5R8;I3L3V5;I3L3S0	58;58;58	Q9Y5R8	58	Trafficking protein particle complex subunit 1	TRAPPC1	1	47.5678	0.0032452	47.568	38.749	47.568	1	FSIRSFVSKMSPLDMKDGFLAFQTSRYKLHY	MSPLDMK(1)DGFLAFQTSR	MSPLDMK(48)DGFLAFQTSR	7	3	1.2689	1.5469	1.506	NA	NA
Q02127;I3NI32	306;306	Q02127	306	Dihydroorotate dehydrogenase (quinone), mitochondrial	DHODH	1	58.9971	0.000225982	58.997	47.113	58.997	1	GLQGALRSETGGLSGKPLRDLSTQTIREMYA	SETGGLSGK(1)PLRDLSTQTIR	SETGGLSGK(59)PLRDLSTQTIR	9	3	0.13971	1.1429	1.1343	NA	NA
Q5JPE7;P69849;J3KN36;Q5JPE7-3;Q5JPE7-2;A0A087WTD5	1211;1211;1211;1044;1211;271	Q5JPE7	1211	Nodal modulator 2;Nodal modulator 3	NOMO2;NOMO3	1	79.1771	6.95157e-07	79.177	64.867	79.177	1	ALGQAASDNSGPEDAKRQAKKQKTRRTLRLQ	LQGVGALGQAASDNSGPEDAK(1)R	LQGVGALGQAASDNSGPEDAK(79)R	21	3	2.254	NA	NA	1.7064	1.5402
P52655;J3KNC0	12;12	P52655	12	Transcription initiation factor IIA subunit 1;Transcription initiation factor IIA alpha chain;Transcription initiation factor IIA beta chain	GTF2A1	1	101.929	1.06215e-08	101.93	94.548	101.93		____MANSANTNTVPKLYRSVIEDVINDVRD	ANSANTNTVPK(1)LYR	ANSANTNTVPK(100)LYR	11	2	-0.85226	1.2695	1.254	NA	NA
Q4ZHG4;J3KNQ2;Q4ZHG4-2	52;11;52	Q4ZHG4	52	Fibronectin type III domain-containing protein 1	FNDC1	1	54.4082	0.00220435	54.408	54.408	54.408		VDHPLKPRHVKLLSTKMGLKVTWDPPKDATS	LLSTK(1)MGLK(1)	LLSTK(54)MGLK(54)	5	2	1.5408	NA	NA	0.65066	0.58659
Q4ZHG4;J3KNQ2;Q4ZHG4-2	56;15;56	Q4ZHG4	56	Fibronectin type III domain-containing protein 1	FNDC1	1	54.4082	0.00220435	54.408	54.408	54.408		LKPRHVKLLSTKMGLKVTWDPPKDATSRPVE	LLSTK(1)MGLK(1)	LLSTK(54)MGLK(54)	9	2	1.5408	NA	NA	0.65066	0.58659
Q9UNM6;J3KNQ3;Q9UNM6-2	347;320;349	Q9UNM6	347	26S proteasome non-ATPase regulatory subunit 13	PSMD13	0.878233	8.58079	0.0116264	40.589	33.658	40.589	1	HMTWVQPRVLDLQQIKGMKDRLEFWCTDVKS	VLDLQQIK(0.878)GMK(0.122)	VLDLQQIK(8.6)GMK(-8.6)	8	3	0.95458	1.4401	1.4044	NA	NA
P04075;J3KPS3;H3BQN4;P04075-2;H3BUH7;H3BPS8	42;42;42;96;42;96	P04075	42	Fructose-bisphosphate aldolase A;Fructose-bisphosphate aldolase	ALDOA	1	48.2163	0.000238403	91.441	77.724	48.216	1	GKGILAADESTGSIAKRLQSIGTENTEENRR	GILAADESTGSIAK(1)R	GILAADESTGSIAK(48)R	14	3	0.84294	1.1104	1.0783	1.2476	1.1087
P04075;J3KPS3;H3BQN4;P04075-2;H3BUH7;H3BPS8	28;28;28;82;28;82	P04075	28	Fructose-bisphosphate aldolase A;Fructose-bisphosphate aldolase	ALDOA	1	75.2728	8.03834e-06	94.057	84.652	94.057	1	KKELSDIAHRIVAPGKGILAADESTGSIAKR	IVAPGK(1)GILAADESTGSIAK	IVAPGK(75)GILAADESTGSIAK(-75)	6	3	0.75468	0.87038	0.84362	NA	NA
Q9UNA4;J3KSW2;J3KQ09;X6R2I3	547;444;468;485	Q9UNA4	547	DNA polymerase iota	POLI	1	40.5146	0.00950502	46.543	41.19	40.515	1	FKQLPVDIQEEILSGKSREKFQGKGSVSCPL	QLPVDIQEEILSGK(1)SR	QLPVDIQEEILSGK(41)SR	14	3	1.6581	1.1562	1.1241	0.60981	0.55621
J3KQ47	17	J3KQ47	17		UNC50	1	43.5343	0.00403275	43.534	43.534	43.534	1	FLQNTCKRNVFLPSRKMLPSTSVNSLVQGNG	K(1)MLPSTSVNSLVQGNGVLNSR	K(44)MLPSTSVNSLVQGNGVLNSR	1	3	2.2543	NA	NA	1.0253	0.91321
Q9Y3E5;J3KQ48	47;48	Q9Y3E5	47	Peptidyl-tRNA hydrolase 2, mitochondrial	PTRH2	0.999997	55.5789	0.000957819	55.588	52.349	55.588	1	SLRVCFGMLPKSKTSKTHTDTESEASILGDS	TSK(1)THTDTESEASILGDSGEYK	TSK(56)THTDTESEASILGDSGEYK(-56)	3	3	1.411	1.1361	1.1059	NA	NA
Q7Z4W1;J3KS22;J3QL34;J3QS36;J3KSZ5	171;169;115;170;138	Q7Z4W1	171	L-xylulose reductase	DCXR	1	47.2879	0.00224727	47.288	47.288	47.288	1	LDMLTKVMALELGPHKIRVNAVNPTVVMTSM	VMALELGPHK(1)IR	VMALELGPHK(47)IR	10	4	0.25202	1.1192	1.0882	NA	NA
Q9NZ52;J3KSS7;Q9NZ52-3;Q9NZ52-4;Q9NZ52-2	264;192;142;192;231	Q9NZ52	264	ADP-ribosylation factor-binding protein GGA3	GGA3	1	98.2361	7.83353e-13	98.236	98.236	98.236	1	KELFDQCENKRRTLFKLASETEDNDNSLGDI	TLFK(1)LASETEDNDNSLGDILQASDNLSR	TLFK(98)LASETEDNDNSLGDILQASDNLSR	4	3	3.5734	1.1502	1.1168	NA	NA
Q07955;J3KTL2;Q07955-3;Q07955-2;J3QQV5;J3KSW7	30;30;30;30;30;30	Q07955	30	Serine/arginine-rich splicing factor 1	SRSF1	1	81.6249	0.00805845	81.625	81.625	81.625		DCRIYVGNLPPDIRTKDIEDVFYKYGAIRDI	TK(1)DIEDVFYK	TK(82)DIEDVFYK(-82)	2	3	0.076373	NA	NA	1.2773	1.167
Q2M243;J3QKX2	48;48	Q2M243	48	Coiled-coil domain-containing protein 27	CCDC27	1	43.2819	0.0140547	43.282	17.343	43.282		QQSSLGLCIPRLMLPKEASPSQRHSSMSSSM	LMLPK(1)EASPSQR	LMLPK(43)EASPSQR	5	2	-2.1877	NA	NA	1.4356	1.2898
P14678;P63162;P14678-2;P14678-3;J3QLE5;P63162-2	88;88;88;88;88;92	P14678	88	Small nuclear ribonucleoprotein-associated proteins B and B';Small nuclear ribonucleoprotein-associated protein N	SNRPB;SNRPN	1	89.0284	1.65947e-06	89.028	89.028	89.028	1	RGENLVSMTVEGPPPKDTGIARVPLAGAAGG	GENLVSMTVEGPPPK(1)DTGIAR	GENLVSMTVEGPPPK(89)DTGIAR	15	3	0.77897	1.0313	1.0065	NA	NA
O43684;J3QT28;O43684-2	191;191;191	O43684	191	Mitotic checkpoint protein BUB3	BUB3	1	66.8264	0.000891315	66.826	66.826	66.826	1	SSLKYQTRCIRAFPNKQGYVLSSIEGRVAVE	AFPNK(1)QGYVLSSIEGR	AFPNK(67)QGYVLSSIEGR	5	3	0.99668	1.1067	1.0902	NA	NA
Q9Y450;J3QT46;Q9Y450-2;H0YD85;E9PN23;G5E991;E9PMN1;E9PLR4	47;47;47;32;25;47;62;47	Q9Y450	47	HBS1-like protein	HBS1L	0.999999	60.9137	0.000752686	61.167	57.505	61.167	1	ISPSTAAQFIYSRRDKPSVEPVEEYDYEDLK	DK(1)PSVEPVEEYDYEDLK	DK(61)PSVEPVEEYDYEDLK(-61)	2	3	-0.36085	NA	NA	1.2439	1.1145
P68431;P84243;Q71DI3;Q16695;K7EK07;Q6NXT2	123;123;123;123;123;122	P68431	123	Histone H3.1;Histone H3.3;Histone H3.2;Histone H3.1t;Histone H3;Histone H3.3C	HIST1H3A;H3F3A;HIST2H3A;HIST3H3;H3F3B;H3F3C	1	67.9636	0.00756809	67.964	67.964	67.964	1	TNLCAIHAKRVTIMPKDIQLARRIRGERA__	RVTIMPK(1)DIQLAR	RVTIMPK(68)DIQLAR	7	3	0.89612	NA	NA	1.2858	1.1562
P68431;P84243;Q71DI3;Q16695;K7EK07;Q6NXT2;K7EMV3;A0A590UJJ6;B4DEB1;K7ES00;K7EP01;Q5TEC6	57;57;57;57;57;56;57;57;57;57;57;57	P68431	57	Histone H3.1;Histone H3.3;Histone H3.2;Histone H3.1t;Histone H3;Histone H3.3C	HIST1H3A;H3F3A;HIST2H3A;HIST3H3;H3F3B;H3F3C;HIST2H3PS2	1	110.857	1.68947e-06	110.86	101.17	110.86	1	YRPGTVALREIRRYQKSTELLIRKLPFQRLV	YQK(1)STELLIR	YQK(110)STELLIR	3	3	0.27442	0.99647	0.96941	0.91773	0.81677
O43760;K7ELD9;K7ENG9;O43760-2	10;10;10;10	O43760	10	Synaptogyrin-2	SYNGR2	1	61.6483	1.7267e-05	70.335	55.18	61.648	1	______MESGAYGAAKAGGSFDLRRFLTQPQ	MESGAYGAAK(1)AGGSFDLRR	MESGAYGAAK(62)AGGSFDLRR	10	3	-1.1381	0.97057	0.94725	NA	NA
Q9BX70;K7ENV9	312;224	Q9BX70	312	BTB/POZ domain-containing protein 2	BTBD2	1	70.0282	0.00239754	70.028	47.387	70.028	1	QQLQVTPENRRKVLGKALGLIRFPLMTIEEF	VLGK(1)ALGLIR	VLGK(70)ALGLIR	4	3	0.21671	NA	NA	1.498	1.3624
O14737;K7EQA1	97;59	O14737	97	Programmed cell death protein 5	PDCD5	0.78767	5.69333	0.0644554	44.367	31.386	44.367	1	QLSEKVSEQGLIEILKKVSQQTEKTTTVKFN	VSEQGLIEILK(0.788)K(0.212)	VSEQGLIEILK(5.7)K(-5.7)	11	3	0.51718	1.1749	1.1286	NA	NA
Q9UNK0;K7EQB1	146;35	Q9UNK0	146	Syntaxin-8	STX8	1	52.0611	0.00315923	52.061	50.827	52.061	1	ETRGLGFDEIRQQQQKIIQEQDAGLDALSSI	QQQQK(1)IIQEQDAGLDALSSIISR	QQQQK(52)IIQEQDAGLDALSSIISR	5	3	2.4772	2.4964	2.3912	NA	NA
P02655;K7ER74	70;147	P02655	70	Apolipoprotein C-II;Proapolipoprotein C-II	APOC2;APOC4-APOC2	0.833366	6.99071	0.00106668	60.768	55.45	60.768	1	AQNLYEKTYLPAVDEKLRDLYSKSTAAMSTY	TYLPAVDEK(0.833)LRDLYSK(0.167)	TYLPAVDEK(7)LRDLYSK(-7)	9	3	-0.78105	1.3731	1.3349	NA	NA
O43914;O43914-2;X6RGC9;K7ES93;O43914-3	113;112;101;144;102	O43914	113	TYRO protein tyrosine kinase-binding protein	TYROBP	1	119.316	1.54713e-16	128.96	109.93	119.32	1	RSDVYSDLNTQRPYYK_______________	SDVYSDLNTQRPYYK(1)	SDVYSDLNTQRPYYK(120)	15	3	-1.3225	1.4446	1.4129	1.3325	1.2
Q8TBC3;M0QXA4;M0R0S1;M0R2P6;Q8TBC3-2	181;104;176;181;181	Q8TBC3	181	SH3KBP1-binding protein 1	SHKBP1	1	97.6899	1.59279e-06	97.69	89.978	97.69	1	PNLGNAGLLGRMLDEKTPPSPSGQPEEPGMV	MLDEK(1)TPPSPSGQPEEPGMVR	MLDEK(98)TPPSPSGQPEEPGMVR	5	3	0.6384	NA	NA	1.2568	1.1313
O14579;M0QXB4;O14579-2;O14579-3	265;288;214;213	O14579	265	Coatomer subunit epsilon	COPE	1	141.776	3.58032e-30	144.7	139.49	141.78	1	PETLVNLIVLSQHLGKPPEVTNRYLSQLKDA	DSGYPETLVNLIVLSQHLGK(1)PPEVTNR	DSGYPETLVNLIVLSQHLGK(140)PPEVTNR	20	4	1.1326	1.3226	1.3022	1.4594	1.3042
Q8IV63;Q8IV63-2;M0R073;M0QYA8;Q8IV63-3;M0QXV1;M0QXD7;M0QX88;M0R025;M0R200;M0QYG0	161;161;111;161;111;129;161;111;161;111;161	Q8IV63	161	Inactive serine/threonine-protein kinase VRK3	VRK3	1	40.3813	0.0347505	40.381	36.887	40.381	1	TTSLEALPTGTVLTDKSGRQWKLKSFQTRDN	VTTSLEALPTGTVLTDK(1)SGR	VTTSLEALPTGTVLTDK(40)SGR	17	3	1.1271	1.6351	1.5938	NA	NA
P53680;M0R1S0;M0QZ21;M0R0N4;X6R390;M0QYZ2;P53680-2	133;83;113;135;147;149;95	P53680	133	AP-2 complex subunit sigma	AP2S1	1	52.1929	0.00683766	52.193	52.193	52.193		FLAGEIRETSQTKVLKQLLMLQSLE______	VLK(1)QLLMLQSLE	VLK(52)QLLMLQSLE	3	2	0.50057	1.0698	1.0121	NA	NA
P54920;M0R0Y2;M0R2M1;M0R027	199;160;209;95	P54920	199	Alpha-soluble NSF attachment protein	NAPA	0.967751	14.7725	2.43822e-14	116.48	101.47	116.48	1	IYEQVGTNAMDSPLLKYSAKDYFFKAALCHF	AIDIYEQVGTNAMDSPLLK(0.968)YSAK(0.032)	AIDIYEQVGTNAMDSPLLK(15)YSAK(-15)	19	3	-0.27676	1.1067	1.0795	NA	NA
Q9H7N4;M0R2L3;M0R232;M0R3G4	55;55;55;55	Q9H7N4	55	Splicing factor, arginine/serine-rich 19	SCAF1	1	124.076	1.8284e-58	188.32	188.32	124.08	1	QQAVGSSLQGDLPNDKDGSRCHGLRWRRCRS	AIQQAVGSSLQGDLPNDK(1)DGSR	AIQQAVGSSLQGDLPNDK(120)DGSR	18	3	-0.27238	1.0351	1.0075	1.1521	1.0283
Q9UI14;M0R3D4	24;24	Q9UI14	24	Prenylated Rab acceptor protein 1	RABAC1	1	75.1844	2.59597e-07	75.184	67.767	75.184	1	KDAEAEGLSGTTLLPKLIPSGAGREWLERRR	DAEAEGLSGTTLLPK(1)LIPSGAGR	DAEAEGLSGTTLLPK(75)LIPSGAGR	15	3	0.85228	1.4152	1.3522	NA	NA
O00148;O00148-2;K7EQN7;O00148-3;K7ENP6;K7EL56;K7EIL8;K7EN69;K7EPJ3;F6SXL5;Q13838;Q13838-2;Q5STU3;F6WLT2;F6TRA5;A0A0A0MT12;F6S4E6;F6R6M7;F6S2B7;F6U6E2;A0A0G2JHN7;A0A0G2JJL7;F6QYI9	52;52;52;52;52;52;52;52;40;68;53;53;53;53;53;53;53;53;53;53;53;76;76	O00148	52	ATP-dependent RNA helicase DDX39A;Spliceosome RNA helicase DDX39B	DDX39A;DDX39B	1	55.5494	0.0372457	55.549	49.628	55.549		SYVSIHSSGFRDFLLKPELLRAIVDCGFEHP	DFLLK(1)PELLR	DFLLK(56)PELLR	5	2	-0.14936	1.1873	1.1611	NA	NA
O00160	673	O00160	673	Unconventional myosin-If	MYO1F	0.900896	9.58586	0.000395821	57.338	53.558	57.338	1	RAVNMEPDQYQMGSTKVFVKNPESLFLLEEV	AVNMEPDQYQMGSTK(0.901)VFVK(0.099)	AVNMEPDQYQMGSTK(9.6)VFVK(-9.6)	15	3	-0.058733	NA	NA	0.67798	0.6146
O00160;Q12965	158;160	O00160	158	Unconventional myosin-If;Unconventional myosin-Ie	MYO1F;MYO1E	1	130.733	3.79585e-17	130.73	130.73	130.73	1	IILQSNPLLEAFGNAKTVRNNNSSRFGKYFE	DIILQSNPLLEAFGNAK(1)TVR	DIILQSNPLLEAFGNAK(130)TVR	17	3	1.5321	1.1413	1.1199	NA	NA
O00267;O00267-2	718;714	O00267	718	Transcription elongation factor SPT5	SUPT5H	0.999782	36.609	0.00185495	61.167	51.631	61.167	1	NELIGQTVRISQGPYKGYIGVVKDATESTAR	ISQGPYK(1)GYIGVVK	ISQGPYK(37)GYIGVVK(-37)	7	3	1.2085	1.1939	1.1748	NA	NA
O00299	119	O00299	119	Chloride intracellular channel protein 1	CLIC1	1	75.3339	2.84247e-57	195.96	195.96	160.97	1	NTAGLDIFAKFSAYIKNSNPALNDNLEKGLL	FSAYIK(1)NSNPALNDNLEK	FSAYIK(75)NSNPALNDNLEK(-75)	6	3	-0.042156	1.5104	1.4894	1.5001	1.3575
O00299	131	O00299	131	Chloride intracellular channel protein 1	CLIC1	0.963776	14.2498	0.00252342	57.197	51.867	57.197	1	AYIKNSNPALNDNLEKGLLKALKVLDNYLTS	NSNPALNDNLEK(0.964)GLLK(0.036)	NSNPALNDNLEK(14)GLLK(-14)	12	3	-0.23971	1.1952	1.1869	1.5125	1.3493
O00299	49	O00299	49	Chloride intracellular channel protein 1	CLIC1	1	53.001	0.0288329	53.001	53.001	53.001	1	LWLKGVTFNVTTVDTKRRTETVQKLCPGGQL	GVTFNVTTVDTK(1)R	GVTFNVTTVDTK(53)R	12	3	-0.033689	1.6742	1.62	NA	NA
O00308;O00308-3;O00308-2	828;389;712	O00308	828	NEDD4-like E3 ubiquitin-protein ligase WWP2	WWP2	1	41.4482	0.0327185	41.448	9.0334	41.448	1	IGSNGPQKFCIDKVGKETWLPRSHTCFNRLD	VGK(1)ETWLPR	VGK(41)ETWLPR	3	3	0.87824	NA	NA	1.0712	0.97293
O00754;O00754-2	246;246	O00754	246	Lysosomal alpha-mannosidase;Lysosomal alpha-mannosidase A peptide;Lysosomal alpha-mannosidase B peptide;Lysosomal alpha-mannosidase C peptide;Lysosomal alpha-mannosidase D peptide;Lysosomal alpha-mannosidase E peptide	MAN2B1	1	40.9369	0.0166548	40.937	40.937	40.937	1	QKLEMEQVWRASTSLKPPTADLFTGVLPNGY	ASTSLK(1)PPTADLFTGVLPNGYNPPR	ASTSLK(41)PPTADLFTGVLPNGYNPPR	6	3	0.46832	1.3679	1.3339	NA	NA
O00754;O00754-2	740;739	O00754	740	Lysosomal alpha-mannosidase;Lysosomal alpha-mannosidase A peptide;Lysosomal alpha-mannosidase B peptide;Lysosomal alpha-mannosidase C peptide;Lysosomal alpha-mannosidase D peptide;Lysosomal alpha-mannosidase E peptide	MAN2B1	1	63.8937	4.85386e-24	144.68	125.95	63.894	1	WGKEVISRFDTPLETKGRFYTDSNGREILER	EVISRFDTPLETK(1)GR	EVISRFDTPLETK(64)GR	13	4	-0.9285	1.2784	1.2452	NA	NA
O14818;H0Y586;O14818-2	174;100;104	O14818	174	Proteasome subunit alpha type-7	PSMA7	0.999999	58.4488	9.5117e-05	66.636	66.636	66.636	1	NAIGRGAKSVREFLEKNYTDEAIETDDLTIK	EFLEK(1)NYTDEAIETDDLTIK	EFLEK(58)NYTDEAIETDDLTIK(-58)	5	3	-0.10047	1.1923	1.1593	NA	NA
O14818;H0Y586;O14818-2	227;166;157	O14818	227	Proteasome subunit alpha type-7	PSMA7	0.999953	43.3094	8.0586e-05	95.197	65.617	95.197	1	RRDQSLKILNPEEIEKYVAEIEKEKEENEKK	ILNPEEIEK(1)YVAEIEK	ILNPEEIEK(43)YVAEIEK(-43)	9	3	0.277	1.0344	1.0063	NA	NA
O14828;O14828-2	81;55	O14828	81	Secretory carrier-associated membrane protein 3	SCAMP3	1	86.7962	4.99201e-15	104.3	99.245	104.3	1	APSLQPSRKLSPTEPKNYGSYSTQASAAAAT	LSPTEPK(1)NYGSYSTQASAAAATAELLK	LSPTEPK(87)NYGSYSTQASAAAATAELLK(-87)	7	3	-0.28986	1.3027	1.2703	1.9736	1.759
O14828;O14828-2	101;75	O14828	101	Secretory carrier-associated membrane protein 3	SCAMP3	0.82736	6.80554	7.37561e-42	170.27	167.76	170.27	1	YSTQASAAAATAELLKKQEELNRKAEELDRR	NYGSYSTQASAAAATAELLK(0.827)K(0.173)QEELNR	NYGSYSTQASAAAATAELLK(6.8)K(-6.8)QEELNR	20	4	0.41642	1.1949	1.1729	NA	NA
O14929;F8WEW1;F8W9G7	15;15;15	O14929	15	Histone acetyltransferase type B catalytic subunit	HAT1	0.999135	30.6272	0.00152684	71.159	64.427	69.261	1	_MAGFGAMEKFLVEYKSAVEKKLAEYKCNTN	FLVEYK(0.999)SAVEK(0.001)	FLVEYK(31)SAVEK(-31)	6	3	-0.69194	1.0791	1.0513	1.1146	0.9941
O14976;O14976-2;A0A087X1U9;H0Y8H5	1227;1148;332;383	O14976	1227	Cyclin-G-associated kinase	GAK	1	40.1131	0.0398547	40.113	12.464	40.113	1	DTDPLKLKLLDWIEGKERNIRALLSTLHTVL	LLDWIEGK(1)ERNIR	LLDWIEGK(40)ERNIR	8	3	-0.83441	NA	NA	1.5927	1.4471
O14980	455	O14980	455	Exportin-1	XPO1	1	100.086	6.13845e-23	147.62	125.75	100.09	1	VVREFMKDTDSINLYKNMRETLVYLTHLDYV	DTDSINLYK(1)NMR	DTDSINLYK(100)NMR	9	3	0.26289	1.3534	1.318	1.1205	1.0013
O15212;A2AB88	66;66	O15212	66	Prefoldin subunit 6	PFDN6	1	70.9797	0.000599793	70.98	53.901	70.98	1	DGSNVVFKLLGPVLVKQELGEARATVGKRLD	LLGPVLVK(1)QELGEAR	LLGPVLVK(71)QELGEAR	8	3	0.78519	1.3434	1.3131	NA	NA
O15254;O15254-2	291;291	O15254	291	Peroxisomal acyl-coenzyme A oxidase 3	ACOX3	1	113.288	1.47999e-08	113.29	103.63	113.29	1	RMGDVTPEGTYVSPFKDVRQRFGASLGSLSS	MGDVTPEGTYVSPFK(1)DVR	MGDVTPEGTYVSPFK(110)DVR	15	3	0.77796	1.2501	1.2412	NA	NA
O15294;O15294-3;O15294-4;O15294-2	1010;1000;629;884	O15294	1010	UDP-N-acetylglucosamine--peptide N-acetylglucosaminyltransferase 110 kDa subunit	OGT	1	56.407	0.000656173	56.407	47.907	56.407	1	GKVWKQRISSPLFNTKQYTMELERLYLQMWE	ISSPLFNTK(1)QYTMELER	ISSPLFNTK(56)QYTMELER	9	3	-0.29418	1.2209	1.183	NA	NA
O15294;O15294-3;C9JZL3	168;158;151	O15294	168	UDP-N-acetylglucosamine--peptide N-acetylglucosaminyltransferase 110 kDa subunit	OGT	1	70.4884	7.28457e-11	120.96	99.73	70.488	1	NPDLYCVRSDLGNLLKALGRLEEAKACYLKA	SDLGNLLK(1)ALGR	SDLGNLLK(70)ALGR	8	3	-0.49748	0.95788	0.93561	1.0461	0.94347
O15427	453	O15427	453	Monocarboxylate transporter 4	SLC16A3	1	55.7548	0.0026398	55.755	55.755	55.755	1	VDLREVEHFLKAEPEKNGEVVHTPETSV___	AEPEK(1)NGEVVHTPETSV	AEPEK(56)NGEVVHTPETSV	5	3	0.73593	NA	NA	1.1512	1.0382
O15427	431	O15427	431	Monocarboxylate transporter 4	SLC16A3	1	40.552	0.0409243	40.552	33.35	40.552	1	EPQPEVAAAEEEKLHKPPADSGVDLREVEHF	LHK(1)PPADSGVDLR	LHK(41)PPADSGVDLR	3	3	-1.0222	NA	NA	0.97201	0.87645
O43242;O43242-2	296;158	O43242	296	26S proteasome non-ATPase regulatory subunit 3	PSMD3	1	40.0661	0.0434142	40.066	30.278	40.066	1	NNNEWARYLYYTGRIKAIQLEYSEARRTMTN	IK(1)AIQLEYSEAR	IK(40)AIQLEYSEAR	2	3	-1.9874	0.91152	0.8952	NA	NA
O43390;O43390-2;O43390-4;O43390-3;B4DT28;A0A6Q8PEX7;A0A6Q8PH31;A0A6Q8PH35	187;187;86;149;48;86;77;149	O43390	187	Heterogeneous nuclear ribonucleoprotein R	HNRNPR	1	177.609	6.27206e-45	177.61	169.99	177.61	1	IPRDLYEDELVPLFEKAGPIWDLRLMMDPLS	DLYEDELVPLFEK(1)AGPIWDLR	DLYEDELVPLFEK(180)AGPIWDLR	13	3	0.18078	1.1403	1.1431	NA	NA
O43396;K7ER96	181;177	O43396	181	Thioredoxin-like protein 1	TXNL1	1	72.2314	7.0797e-08	111.74	104.86	111.74	1	LITVAFNQPVKLYSMKFQGPDNGQGPKYVKI	LYSMK(1)FQGPDNGQGPK	LYSMK(72)FQGPDNGQGPK(-72)	5	3	0.061898	0.92585	0.88839	1.1629	1.0401
O43488;H3BLU7;Q8NHP1;A0A499FJT0	238;193;210;209	O43488	238	Aflatoxin B1 aldehyde reductase member 2;Aflatoxin B1 aldehyde reductase member 4	AKR7A2;AKR7L	0.869808	8.24837	0.00578775	59.513	52.563	59.513		YAYNPLAGGLLTGKYKYEDKDGKQPVGRFFG	FYAYNPLAGGLLTGK(0.13)YK(0.87)	FYAYNPLAGGLLTGK(-8.2)YK(8.2)	17	3	-0.070147	1.238	1.2107	NA	NA
O43776	490	O43776	490	Asparagine--tRNA ligase, cytoplasmic	NARS	1	48.6592	0.0420879	48.659	38.871	48.659	1	GSMRIFDSEEILAGYKREGIDPTPYYWYTDQ	IFDSEEILAGYK(1)R	IFDSEEILAGYK(49)R	12	3	-0.64688	1.2137	1.1609	NA	NA
O60216	387	O60216	387	Double-strand-break repair protein rad21 homolog	RAD21	1	55.5305	0.0232552	67.032	8.0509	55.531	1	LFSLPAQPLWNNRLLKLFTRCLTPLVPEDLR	LLK(1)LFTR	LLK(56)LFTR	3	3	-0.31325	1.2951	1.2811	1.7938	1.6062
O60234;M0QYJ8;M0QX47;M0QXC2	35;35;35;35	O60234	35	Glia maturation factor gamma	GMFG	0.983589	17.7767	0.000167075	83.106	83.106	78.326	1	KFRFRKETDNAAIIMKVDKDRQMVVLEEEFQ	ETDNAAIIMK(0.984)VDK(0.016)DR	ETDNAAIIMK(18)VDK(-18)DR	10	4	0.48577	1.2492	1.2024	NA	NA
O60431	307	O60431	307	Olfactory receptor 1I1	OR1I1	1	41.5399	0.0316608	42.395	31.182	41.54	1	IRNKDMKAALGKLIGKVAVPCPRPEQLLDVY	LIGK(1)VAVPCPR	LIGK(42)VAVPCPR	4	3	-1.4439	0.83456	0.81297	0.97516	0.86863
O60488;O60488-2	670;629	O60488	670	Long-chain-fatty-acid--CoA ligase 4	ACSL4	1	63.5651	0.00868545	63.565	10.849	63.565	1	EAANAMKLERFEIPIKVRLSPEPWTPETGLV	FEIPIK(1)VR	FEIPIK(64)VR	6	3	1.2015	1.2003	1.1857	NA	NA
O60488;O60488-2	621;580	O60488	621	Long-chain-fatty-acid--CoA ligase 4	ACSL4	1	85.5296	0.000712543	85.53	74.297	85.53	1	KSDQSYVISFVVPNQKRLTLLAQQKGVEGTW	SDQSYVISFVVPNQK(1)R	SDQSYVISFVVPNQK(86)R	15	3	-0.14011	1.5079	1.4808	NA	NA
O60493;O60493-2;O60493-4	95;63;73	O60493	95	Sorting nexin-3	SNX3	1	47.7121	0.0151499	47.712	47.712	47.712	1	ELERESKVVVPPLPGKAFLRQLPFRGDDGIF	VVVPPLPGK(1)AFLR	VVVPPLPGK(48)AFLR	9	3	0.061857	1.302	1.297	NA	NA
O60506;O60506-3;O60506-4;O60506-2;B7Z645;O60506-5	221;221;221;221;123;69	O60506	221	Heterogeneous nuclear ribonucleoprotein Q	SYNCRIP	1	59.7277	0.000212993	59.728	49.807	59.728	1	AFVTFCTKEAAQEAVKLYNNHEIRSGKHIGV	EAAQEAVK(1)LYNNHEIR	EAAQEAVK(60)LYNNHEIR	8	4	0.56158	NA	NA	1.0452	0.96367
O60784;O60784-3;O60784-4;O60784-2	385;340;352;385	O60784	385	Target of Myb protein 1	TOM1	1	73.7963	2.79869e-05	80.236	70.83	73.796	1	ALTRGSSLADQRKEVKYEAPQATDGLAGALD	EVK(1)YEAPQATDGLAGALDAR	EVK(74)YEAPQATDGLAGALDAR	3	3	0.61663	1.7782	1.7256	0.86224	0.75846
O60784;O60784-3;O60784-4;O60784-2	382;337;349;382	O60784	382	Target of Myb protein 1	TOM1	0.970099	15.1113	3.55888e-12	121.47	112.52	121.47	1	DMFALTRGSSLADQRKEVKYEAPQATDGLAG	K(0.97)EVK(0.03)YEAPQATDGLAGALDAR	K(15)EVK(-15)YEAPQATDGLAGALDAR	1	3	0.7947	NA	NA	0.94039	0.84363
Q99880;Q93079;Q99877;P62807;P58876;O60814;Q5QNW6;Q99879;P57053;U3KQK0;Q5QNW6-2;Q96A08;A0A2R8Y619;P33778;Q16778;P23527;Q8N257;P06899	109;109;109;109;109;109;109;109;109;109;109;110;105;109;109;109;109;109	Q99880	109	Histone H2B type 1-L;Histone H2B type 1-H;Histone H2B type 1-N;Histone H2B type 1-C/E/F/G/I;Histone H2B type 1-D;Histone H2B type 1-K;Histone H2B type 2-F;Histone H2B type 1-M;Histone H2B type F-S;Histone H2B;Histone H2B type 1-A;Histone H2B type 1-B;Histone H2B type 2-E;Histone H2B type 1-O;Histone H2B type 3-B;Histone H2B type 1-J	HIST1H2BL;HIST1H2BH;HIST1H2BN;HIST1H2BC;HIST1H2BD;HIST1H2BK;HIST2H2BF;HIST1H2BM;H2BFS;HIST1H2BA;HIST1H2BB;HIST2H2BE;HIST1H2BO;HIST3H2BB;HIST1H2BJ	0.9976	26.188	7.90479e-05	73.464	69.293	48.623	1	EIQTAVRLLLPGELAKHAVSEGTKAVTKYTS	LLLPGELAK(0.998)HAVSEGTK(0.002)	LLLPGELAK(26)HAVSEGTK(-26)	9	4	-1.5458	1.6034	1.571	1.9255	1.7043
O75131;A0A087WYQ3	158;158	O75131	158	Copine-3	CPNE3	0.999998	57.8834	0.000124856	78.69	57.737	78.69	1	FEMEARKLDNKDLFGKSDPYLEFHKQTSDGN	DLFGK(1)SDPYLEFHK	DLFGK(58)SDPYLEFHK(-58)	5	3	-1.237	2.4171	2.384	NA	NA
O75396	169	O75396	169	Vesicle-trafficking protein SEC22b	SEC22B	0.968395	14.863	5.68422e-07	100.67	100.67	100.67	1	EEVLQRGEALSALDSKANNLSSLSKKYRQDA	GEALSALDSK(0.968)ANNLSSLSK(0.032)	GEALSALDSK(15)ANNLSSLSK(-15)	10	3	0.3976	0.74486	0.72458	NA	NA
O75436	242	O75436	242	Vacuolar protein sorting-associated protein 26A	VPS26A	1	121.266	5.44334e-11	121.27	121.27	121.27	1	TETIAKYEIMDGAPVKGESIPIRLFLAGYDP	YEIMDGAPVK(1)GESIPIR	YEIMDGAPVK(120)GESIPIR	10	3	0.054755	1.8464	1.8152	1.761	1.5684
O75533;H7C341	1102;118	O75533	1102	Splicing factor 3B subunit 1	SF3B1	1	55.7628	3.70905e-08	110.56	110.56	55.763	1	AIGPHDVLATLLNNLKVQERQNRVCTTVAIA	AIGPHDVLATLLNNLK(1)VQER	AIGPHDVLATLLNNLK(56)VQER	16	4	-0.017472	NA	NA	2.1885	1.9553
O75534;O75534-2;O75534-3;O75534-4;E9PLT0	488;457;503;534;358	O75534	488	Cold shock domain-containing protein E1	CSDE1	0.95443	13.2107	0.000134014	63.184	63.184	63.184	1	QAKDVEGSTSPQIGDKVEFSISDKQRPGQQV	DVEGSTSPQIGDK(0.954)VEFSISDK(0.046)	DVEGSTSPQIGDK(13)VEFSISDK(-13)	13	3	0.52374	1.2448	1.2093	NA	NA
O75534;O75534-2;O75534-3;O75534-4;E9PLT0	288;257;303;334;158	O75534	288	Cold shock domain-containing protein E1	CSDE1	0.999998	57.9263	0.00681367	59.426	40.754	59.426	1	KVPSKNQNDPLPGRIKVDFVIPKELPFGDKD	IK(1)VDFVIPK	IK(58)VDFVIPK(-58)	2	3	0.3246	1.2313	1.1918	NA	NA
O75534;O75534-2;O75534-3;O75534-4;E9PLT0;E9PNG3	166;135;181;212;36;36	O75534	166	Cold shock domain-containing protein E1	CSDE1	1	45.7234	0.00801431	45.723	42.647	45.723	1	QLETGDKINFVIDNNKHTGAVSARNIMLLKK	INFVIDNNK(1)HTGAVSAR	INFVIDNNK(46)HTGAVSAR	9	3	1.866	0.91726	0.89506	NA	NA
O75688;O75688-3	391;104	O75688	391	Protein phosphatase 1B	PPM1B	1	42.8061	0.00563308	46.178	46.178	42.806	1	SDGASDEAEESGSQGKLVEALRQMRINHRGN	ESDGASDEAEESGSQGK(1)LVEALR	ESDGASDEAEESGSQGK(43)LVEALR	17	3	-0.29357	0.92015	0.90988	NA	NA
O75794;X6RF82;X6RKY7;X6RA30	24;24;24;24	O75794	24	Cell division cycle protein 123 homolog	CDC123	0.999966	44.701	0.00796149	48.899	48.899	48.899	1	CQFSAWYPFFRGVTIKSVILPLPQNVKDYLL	GVTIK(1)SVILPLPQNVK	GVTIK(45)SVILPLPQNVK(-45)	5	3	0.15308	1.615	1.5792	NA	NA
O75844;A0A6Q8PHG9;A0A6Q8PF67;A0A6Q8PH40	46;46;46;46	O75844	46	CAAX prenyl protease 1 homolog	ZMPSTE24	1	90.3974	6.34271e-09	91.238	91.238	91.238	1	YLWETFLAQRQRRIYKTTTHVPPELGQIMDS	IYK(1)TTTHVPPELGQIMDSETFEK	IYK(90)TTTHVPPELGQIMDSETFEK(-90)	3	4	-1.1554	NA	NA	1.4272	1.2677
O75844;A0A6Q8PHG9;A0A6Q8PF67;A0A6Q8PH40	66;66;66;66	O75844	66	CAAX prenyl protease 1 homolog	ZMPSTE24	1	119.379	9.619e-14	119.38	113.59	119.38	1	VPPELGQIMDSETFEKSRLYQLDKSTFSFWS	TTTHVPPELGQIMDSETFEK(1)SR	TTTHVPPELGQIMDSETFEK(120)SR	20	3	-0.80844	NA	NA	1.2971	1.1689
O75844	251	O75844	251	CAAX prenyl protease 1 homolog	ZMPSTE24	0.997037	25.27	0.000410229	79.97	64.085	79.97	1	EEIEVMAKSIDFPLTKVYVVEGSKRSSHSNA	SIDFPLTK(0.997)VYVVEGSK(0.003)	SIDFPLTK(25)VYVVEGSK(-25)	8	3	0.53561	NA	NA	2.0491	1.8559
O75886;O75886-2	202;202	O75886	202	Signal transducing adapter molecule 2	STAM2	1	95.5698	7.53667e-05	95.57	85.289	95.57	1	ETKSLYPSSEIQLNNKVARKVRALYDFEAVE	SLYPSSEIQLNNK(1)VAR	SLYPSSEIQLNNK(96)VAR	13	3	-0.24235	1.2065	1.1717	1.1469	1.0228
O75915	185	O75915	185	PRA1 family protein 3	ARL6IP5	0.944764	12.331	0.00189278	71.03	55.401	71.03	1	EQQEEGINRLTDYISKVKE____________	LTDYISK(0.945)VK(0.055)E	LTDYISK(12)VK(-12)E	7	3	0.85437	1.2444	1.2083	NA	NA
O95273;O95273-3	351;223	O95273	351	Cyclin-D1-binding protein 1	CCNDBP1	1	46.8912	0.0151004	46.891	46.891	46.891	1	IPLLINAIDHCMNRIKELTQSELEL______	IK(1)ELTQSELEL	IK(47)ELTQSELEL	2	2	1.6333	1.4896	1.451	NA	NA
O95864;O95864-3	28;28	O95864	28	Fatty acid desaturase 2	FADS2	1	104.438	6.41818e-08	104.44	95.943	104.44	1	EREVSVPTFSWEEIQKHNLRTDRWLVIDRKV	EVSVPTFSWEEIQK(1)HNLR	EVSVPTFSWEEIQK(100)HNLR	14	4	0.067273	NA	NA	2.1197	1.8809
O95864;O95864-3;O95864-4;O95864-2	108;108;77;86	O95864	108	Fatty acid desaturase 2	FADS2	1	55.5671	0.00286027	55.567	35.781	55.567	1	ELAPEEPSQDHGKNSKITEDFRALRKTAEDM	NSK(1)ITEDFR	NSK(56)ITEDFR	3	2	-0.16295	1.1025	1.0705	1.818	1.6125
O96019;O96019-2;H7C5S0;C9JQT2	62;20;57;20	O96019	62	Actin-like protein 6A	ACTL6A	1	75.5742	0.000544798	75.574	68.845	75.574	1	RDDGSTLMEIDGDKGKQGGPTYYIDTNALRV	GK(1)QGGPTYYIDTNALR	GK(76)QGGPTYYIDTNALR	2	3	-0.046377	0.95214	0.92725	NA	NA
P00338;P00338-3;P00338-2;P00338-5;P00338-4;F5GXY2;F5GYU2;F5GXH2;F5H5J4;F5H6W8;F5GZQ4;F5H8H6;F5GXC7;F5GWW2;F5GXU1	14;43;14;14;14;14;14;14;14;14;14;14;14;14;14	P00338	14	L-lactate dehydrogenase A chain	LDHA	0.999898	39.951	7.6725e-07	93.73	89.209	93.73	1	__MATLKDQLIYNLLKEEQTPQNKITVVGVG	ATLKDQLIYNLLK(1)EEQTPQNK	ATLK(-59)DQLIYNLLK(40)EEQTPQNK(-40)	13	3	-0.32926	1.1296	1.0892	NA	NA
P00387;P00387-2;P00387-3;B1AHF3	42;19;75;19	P00387	42	NADH-cytochrome b5 reductase 3;NADH-cytochrome b5 reductase 3 membrane-bound form;NADH-cytochrome b5 reductase 3 soluble form	CYB5R3	1	63.1452	0.000702928	63.145	54.436	63.145	1	FQRSTPAITLESPDIKYPLRLIDREIISHDT	STPAITLESPDIK(1)YPLR	STPAITLESPDIK(63)YPLR	13	3	0.03352	1.385	1.332	NA	NA
P00558;P00558-2	361;333	P00558	361	Phosphoglycerate kinase 1	PGK1	1	58.4867	0.00534482	58.487	35.569	58.487	1	EAFARGTKALMDEVVKATSRGCITIIGGGDT	ALMDEVVK(1)ATSR	ALMDEVVK(58)ATSR	8	3	-0.16799	1.274	1.2627	NA	NA
P00558;P00558-2	291;263	P00558	291	Phosphoglycerate kinase 1	PGK1	0.817264	6.50537	0.000153978	79.97	64.027	79.97	1	NGVKITLPVDFVTADKFDENAKTGQATVASG	ITLPVDFVTADK(0.817)FDENAK(0.183)	ITLPVDFVTADK(6.5)FDENAK(-6.5)	12	3	-0.6565	0.70511	0.68053	NA	NA
P00558	30	P00558	30	Phosphoglycerate kinase 1	PGK1	1	74.1469	6.45401e-06	98.796	82.303	74.147	1	KGKRVVMRVDFNVPMKNNQITNNQRIKAAVP	VDFNVPMK(1)NNQITNNQR	VDFNVPMK(74)NNQITNNQR	8	3	0.086404	1.0468	1.024	1.1802	1.0437
P01040;C9J0E4	37;37	P01040	37	Cystatin-A;Cystatin-A, N-terminally processed	CSTA	1	84.3507	1.76751e-17	134.88	116.29	123.38	1	KVKPQLEEKTNETYGKLEAVQYKTQVVAGTN	TNETYGK(1)LEAVQYK	TNETYGK(84)LEAVQYK(-84)	7	3	0.68911	1.7537	1.7184	1.2715	1.1391
P01040	71	P01040	71	Cystatin-A;Cystatin-A, N-terminally processed	CSTA	1	79.7927	6.61796e-06	87.326	83.679	87.326	1	KVRAGDNKYMHLKVFKSLPGQNEDLVLTGYQ	VFK(1)SLPGQNEDLVLTGYQVDK	VFK(80)SLPGQNEDLVLTGYQVDK(-80)	3	3	1.3633	2.1578	2.0765	1.8313	1.6513
P04035;P04035-2;P04035-3	248;248;268	P04035	248	3-hydroxy-3-methylglutaryl-coenzyme A reductase	HMGCR	1	40.552	0.0346143	40.552	35.257	40.552	1	WQLSHFARVLEEEENKPNPVTQRVKMIMSLG	VLEEEENK(1)PNPVTQR	VLEEEENK(41)PNPVTQR	8	3	1.0039	1.897	1.8578	NA	NA
P04406;P04406-2;E7EUT5	215;173;140	P04406	215	Glyceraldehyde-3-phosphate dehydrogenase	GAPDH	0.995245	23.2076	3.70729e-08	112.16	112.16	94.61	1	RGALQNIIPASTGAAKAVGKVIPELNGKLTG	GALQNIIPASTGAAK(0.995)AVGK(0.005)	GALQNIIPASTGAAK(23)AVGK(-23)	15	3	-0.65762	1.0443	1.0308	1.06	0.95426
P04899-5;F8WBG4	12;12	P04899-5	12	Guanine nucleotide-binding protein G(i) subunit alpha-2	GNAI2	1	40.0448	0.0645361	40.045	8.6725	40.045	2	____MTEGVKTLGWTKQKGGCHWGRSEGAGE	TLGWTK(1)QK(1)	TLGWTK(40)QK(40)	6	3	0.93178	NA	NA	1.0748	0.9666
P04899-5;F8WBG4	14;14	P04899-5	14	Guanine nucleotide-binding protein G(i) subunit alpha-2	GNAI2	1	40.0448	0.0645361	40.045	8.6725	40.045	2	__MTEGVKTLGWTKQKGGCHWGRSEGAGESG	TLGWTK(1)QK(1)	TLGWTK(40)QK(40)	8	3	0.93178	NA	NA	1.0748	0.9666
P05023;P05023-3;P05023-4;A0A2R8YEY8;P13637-3;P13637-2;A0A0A0MT26;P13637;M0R116;B1AKY9;P50993;H0Y7C1	629;598;629;619;632;630;619;619;589;626;626;337	P05023	629	Sodium/potassium-transporting ATPase subunit alpha-1;Sodium/potassium-transporting ATPase subunit alpha-3;Sodium/potassium-transporting ATPase subunit alpha-2	ATP1A1;ATP1A3;ATP1A2	1	64.1519	0.00734213	64.152	55.792	64.152		IMVTGDHPITAKAIAKGVGIISEGNETVEDI	AIAK(1)GVGIISEGNETVEDIAAR	AIAK(64)GVGIISEGNETVEDIAAR	4	3	0.14192	NA	NA	1.4893	1.3342
P05387	41	P05387	41	60S acidic ribosomal protein P2	RPLP2	0.999949	42.9351	1.64156e-28	131.77	109.91	131.77	1	ILDSVGIEADDDRLNKVISELNGKNIEDVIA	ILDSVGIEADDDRLNK(1)VISELNGK	ILDSVGIEADDDRLNK(43)VISELNGK(-43)	16	4	-1.0127	NA	NA	1.2629	1.1251
P05387;H0YDD8	49;26	P05387	49	60S acidic ribosomal protein P2	RPLP2	1	109.061	6.614e-57	187.73	177.08	187.73	1	ADDDRLNKVISELNGKNIEDVIAQGIGKLAS	VISELNGK(1)NIEDVIAQGIGK	VISELNGK(110)NIEDVIAQGIGK(-110)	8	3	0.46387	0.95377	0.9253	1.5273	1.369
P05387	25	P05387	25	60S acidic ribosomal protein P2	RPLP2	1	107.185	8.35619e-08	107.97	107.97	107.97	1	AALGGNSSPSAKDIKKILDSVGIEADDDRLN	K(1)ILDSVGIEADDDRLNK	K(110)ILDSVGIEADDDRLNK(-110)	1	3	-0.73398	0.94528	0.92805	NA	NA
P05387	21	P05387	21	60S acidic ribosomal protein P2	RPLP2	0.965707	14.4964	1.03751e-20	142.23	142.23	108.08	1	SYLLAALGGNSSPSAKDIKKILDSVGIEADD	YVASYLLAALGGNSSPSAK(0.966)DIK(0.034)	YVASYLLAALGGNSSPSAK(14)DIK(-14)	19	3	0.86177	0.90109	0.88027	1.304	1.1746
P05388;F8VWS0;P05388-2;F8VW21;F8VU65;F8VPE8;G3V210;F8VQY6;F8VRK7;Q8NHW5;F8VWV4	106;106;106;86;106;92;106;106;106;106;92	P05388	106	60S acidic ribosomal protein P0;60S acidic ribosomal protein P0-like	RPLP0;RPLP0P6	1	116.694	8.26347e-11	116.69	106.35	116.69	1	TKEDLTEIRDMLLANKVPAAARAGAIAPCEV	EDLTEIRDMLLANK(1)VPAAAR	EDLTEIRDMLLANK(120)VPAAAR	14	3	1.7047	0.97107	0.94611	NA	NA
P05388;F8VWS0;P05388-2;F8VW21;F8VU65;F8VPE8;G3V210;F8VQY6;F8VRK7;F8VZS0;F8VWV4;F8VS58	77;77;77;57;77;63;77;77;77;77;63;77	P05388	77	60S acidic ribosomal protein P0	RPLP0	1	80.7384	7.96505e-06	96.666	92.568	80.738	1	RKAIRGHLENNPALEKLLPHIRGNVGFVFTK	GHLENNPALEK(1)LLPHIR	GHLENNPALEK(81)LLPHIR	11	3	-1.4425	0.98362	0.9584	NA	NA
P05455	328	P05455	328	Lupus La protein	SSB	0.999046	30.2023	4.99531e-98	232.5	200.07	232.5	1	EALKKIIEDQQESLNKWKSKGRRFKGKGKGN	IIEDQQESLNK(0.999)WK(0.001)	IIEDQQESLNK(30)WK(-30)	11	3	0.67529	1.1638	1.1386	1.0122	0.89511
P05556	774	P05556	774	Integrin beta-1	ITGB1	1	70.6351	6.93e-05	83.806	83.806	83.806	1	DRREFAKFEKEKMNAKWDTGENPIYKSAVTT	MNAK(1)WDTGENPIYK	MNAK(71)WDTGENPIYK(-71)	4	3	-0.4399	NA	NA	0.98138	0.88683
P06396-2;P06396;A0A0A0MS51;A0A0A0MT01;P06396-4;P06396-3	533;584;550;569;541;544	P06396-2	533	Gelsolin	GSN	0.999987	48.7665	3.84033e-08	110.41	110.41	110.41	1	RANSAGATRAVEVLPKAGALNSNDAFVLKTP	AVEVLPK(1)AGALNSNDAFVLK	AVEVLPK(49)AGALNSNDAFVLK(-49)	7	3	0.70524	0.84628	0.82108	1.1922	1.0725
P06396-2;P06396;A0A0A0MS51;A0A0A0MT01;P06396-4;P06396-3	322;373;339;358;330;333	P06396-2	322	Gelsolin	GSN	1	66.0447	1.0062e-07	73.405	66.045	73.405	1	ALKTASDFITKMDYPKQTQVSVLPEGGETPL	MDYPK(1)QTQVSVLPEGGETPLFK	MDYPK(66)QTQVSVLPEGGETPLFK(-66)	5	3	-0.44207	1.14	1.0901	1.8984	1.7119
P06396-2;P06396;A0A0A0MS51;A0A0A0MT01;P06396-4;P06396-3	317;368;334;353;325;328	P06396-2	317	Gelsolin	GSN	0.982064	17.3841	0.00240946	61.375	61.375	61.375		EERKAALKTASDFITKMDYPKQTQVSVLPEG	TASDFITK(0.982)MDYPK(0.018)	TASDFITK(17)MDYPK(-17)	8	3	-1.8653	1.0865	1.0394	NA	NA
P06576;H0YH81;F8W079	133;70;72	P06576	133	ATP synthase subunit beta, mitochondrial;ATP synthase subunit beta	ATP5B	1	63.4884	0.000112823	63.488	63.488	63.488	1	GLVRGQKVLDSGAPIKIPVGPETLGRIMNVI	VLDSGAPIK(1)IPVGPETLGR	VLDSGAPIK(63)IPVGPETLGR	9	3	0.11705	0.91521	0.886	NA	NA
P06703;R4GN98	47;47	P06703	47	Protein S100-A6;Protein S100	S100A6	1	115.816	6.98435e-11	115.82	102.1	115.82	1	KELKELIQKELTIGSKLQDAEIARLMEDLDR	ELTIGSK(1)LQDAEIAR	ELTIGSK(120)LQDAEIAR	7	3	0.35662	1.0419	1.0115	1.1011	0.98681
P06733;A0A2R8Y6G6;K7EM90;A0A2R8YEM5;A0A2R8Y879;K7ERS8;A0A2R8Y798;A0A2R8YEG5	54;54;54;54;54;54;54;54	P06733	54	Alpha-enolase;Enolase	ENO1	1	51.8567	0.004041	51.857	44.411	51.857		ASTGIYEALELRDNDKTRYMGKGVSKAVEHI	AAVPSGASTGIYEALELRDNDK(1)TR	AAVPSGASTGIYEALELRDNDK(52)TR	22	4	0.54649	NA	NA	0.79439	0.71008
P06733;A0A2R8Y6G6;K7EM90;A0A2R8YEM5;A0A2R8Y879;K7ERS8;A0A2R8Y798;A0A2R8YEG5	28;28;28;28;28;28;28;28	P06733	28	Alpha-enolase;Enolase	ENO1	1	48.0531	0.0316553	48.053	14.745	48.053		DSRGNPTVEVDLFTSKGLFRAAVPSGASTGI	GNPTVEVDLFTSK(1)GLFR	GNPTVEVDLFTSK(48)GLFR	13	3	-0.93911	0.78147	0.74598	NA	NA
P06733;A0A2R8Y6G6;P06733-2	256;256;163	P06733	256	Alpha-enolase	ENO1	1	63.598	0.000178703	87.16	75.014	87.16	1	VIGMDVAASEFFRSGKYDLDFKSPDDPSRYI	SGK(1)YDLDFKSPDDPSR	SGK(64)YDLDFK(-64)SPDDPSR	3	3	0.68593	0.97644	0.95128	NA	NA
P06733;A0A2R8Y6G6;K7EM90;A0A2R8YEM5;A0A2R8Y879;K7ERS8;A0A2R8Y798;A0A2R8YEG5	5;5;5;5;5;5;5;5	P06733	5	Alpha-enolase;Enolase	ENO1	1	41.0291	0.00359332	67.169	30.468	41.029	1	___________MSILKIHAREIFDSRGNPTV	SILK(1)IHAR	SILK(41)IHAR	4	3	0.66368	1.0776	1.0549	1.3794	1.2379
P06753-2;A0A087WWU8;P06753-5;P06753-3;P06753-6;P06753-4;D6R904;Q5VU61	11;11;11;11;11;11;11;11	P06753-2	11	Tropomyosin alpha-3 chain	TPM3	1	84.2126	2.25592e-06	95.094	79.536	84.213	1	_____MAGITTIEAVKRKIQVLQQQADDAEE	AGITTIEAVK(1)R	AGITTIEAVK(84)R	10	2	0.27582	1.3278	1.284	1.1719	1.0493
P06753-2;A0A087WWU8;P06753-5;P06753-3;P06753-6;P06753-4;D6R904;Q5VU61	13;13;13;13;13;13;13;13	P06753-2	13	Tropomyosin alpha-3 chain	TPM3	1	60.4741	2.52231e-05	83.226	68.595	60.474	1	___MAGITTIEAVKRKIQVLQQQADDAEERA	K(1)IQVLQQQADDAEERAER	K(60)IQVLQQQADDAEERAER	1	3	2.2634	NA	NA	1.2024	1.0637
P06753-2;A0A087WWU8;P06753-5;J3KN67;P06753-7	223;202;223;260;133	P06753-2	223	Tropomyosin alpha-3 chain	TPM3	0.960155	13.8197	0.00475052	63.32	54.213	63.32	1	RSVAKLEKTIDDLEDKLKCTKEEHLCTQRML	TIDDLEDK(0.96)LK(0.04)	TIDDLEDK(14)LK(-14)	8	3	0.41177	1.5289	1.5111	1.3998	1.2518
P07237;H7BZ94;H0Y3Z3;I3L398;I3L312;I3L4M2	271;227;37;120;202;74	P07237	271	Protein disulfide-isomerase	P4HB	0.942117	12.1156	0.0382724	41.092	32.493	41.092	1	HILLFLPKSVSDYDGKLSNFKTAAESFKGKI	SVSDYDGK(0.942)LSNFK(0.058)	SVSDYDGK(12)LSNFK(-12)	8	3	0.37098	1.3033	1.253	NA	NA
P07437;Q5JP53;Q5ST81;P68371;Q9BVA1;Q13885	336;318;264;336;336;336	P68371	336	Tubulin beta chain;Tubulin beta-4B chain;Tubulin beta-2B chain;Tubulin beta-2A chain	TUBB;TUBB4B;TUBB2B;TUBB2A	0.999519	33.176	0.00246441	45.14	42.817	45.14	1	MSMKEVDEQMLNVQNKNSSYFVEWIPNNVKT	EVDEQMLNVQNK(1)NSSYFVEWIPNNVK	EVDEQMLNVQNK(33)NSSYFVEWIPNNVK(-33)	12	3	0.67052	0.95381	0.91734	NA	NA
P07437;Q5JP53	58;40	P07437	58	Tubulin beta chain	TUBB	1	77.5617	1.07429e-05	100.18	89.549	77.562	1	QLDRISVYYNEATGGKYVPRAILVDLEPGTM	ISVYYNEATGGK(1)YVPR	ISVYYNEATGGK(78)YVPR	12	3	-0.23009	1.0182	0.99451	1.194	1.0509
P07437;Q5JP53;Q5ST81;P68371;Q9BVA1;Q13885	324;306;252;324;324;324	P68371	324	Tubulin beta chain;Tubulin beta-4B chain;Tubulin beta-2B chain;Tubulin beta-2A chain	TUBB;TUBB4B;TUBB2B;TUBB2A	0.999821	38.2301	0.00148334	56.147	45.36	56.147	1	RYLTVAAIFRGRMSMKEVDEQMLNVQNKNSS;RYLTVAAVFRGRMSMKEVDEQMLNVQNKNSS	MSMK(1)EVDEQMLNVQNK	MSMK(38)EVDEQMLNVQNK(-38)	4	3	0.73055	0.97827	0.92884	NA	NA
P07737;K7EJ44	105;69	P07737	105	Profilin-1	PFN1	0.943078	12.1927	1.92973e-85	223.76	204.7	223.76	1	TKSTGGAPTFNVTVTKTDKTLVLLMGKEGVH	STGGAPTFNVTVTK(0.943)TDK(0.057)	STGGAPTFNVTVTK(12)TDK(-12)	14	3	1.2217	1.0913	1.0772	1.139	1.0189
P07737;I3L3D5	54;133	P07737	54	Profilin-1	PFN1	1	177.406	3.77894e-85	220.89	220.89	177.41	1	TFVNITPAEVGVLVGKDRSSFYVNGLTLGGQ	TFVNITPAEVGVLVGK(1)DR	TFVNITPAEVGVLVGK(180)DR	16	3	0.24228	1.2481	1.2255	1.344	1.2049
P07900;P07900-2	443;565	P07900	443	Heat shock protein HSP 90-alpha	HSP90AA1	0.826104	6.76746	0.000947035	79.201	60.744	79.201	1	AEDKENYKKFYEQFSKNIKLGIHEDSQNRKK	FYEQFSK(0.826)NIK(0.174)	FYEQFSK(6.8)NIK(-6.8)	7	3	0.62785	0.83039	0.81268	NA	NA
P07900;P07900-2	546;668	P07900	546	Heat shock protein HSP 90-alpha	HSP90AA1	0.999908	40.3419	0.00425547	48.656	14.647	48.656	1	QQLKEFEGKTLVSVTKEGLELPEDEEEKKKQ	TLVSVTK(1)EGLELPEDEEEK	TLVSVTK(40)EGLELPEDEEEK(-40)	7	3	0.70844	0.96627	0.92327	NA	NA
P08133;P08133-2;E5RK69	377;345;170	P08133	377	Annexin A6;Annexin	ANXA6	1	75.5496	1.18965e-06	98.759	90.05	75.55	1	DFNPDADAKALRKAMKGLGTDEDTIIDIITH	AMK(1)GLGTDEDTIIDIITHR	AMK(76)GLGTDEDTIIDIITHR	3	4	-0.32352	NA	NA	1.134	1.0021
P08195-2;P08195;P08195-3;F5GZS6;J3KPF3;P08195-4;H0YFS2;F5H867;F5H0E2;F5GZR9	65;166;104;135;167;197;137;65;65;23	P08195-2	65	4F2 cell-surface antigen heavy chain	SLC3A2	0.999659	34.6676	0.00155129	71.085	53.011	71.085	1	DEAEAAAAAKFTGLSKEELLKVAGSPGWVRT	FTGLSK(1)EELLK	FTGLSK(35)EELLK(-35)	6	3	1.4817	0.80075	0.7658	NA	NA
P08195-2;P08195;P08195-3;F5GZS6;J3KPF3;P08195-4;H0YFS2;F5H867;F5H0E2	46;147;85;116;148;178;118;46;46	P08195-2	46	4F2 cell-surface antigen heavy chain	SLC3A2	0.999939	42.1533	0.0247587	42.813	29.4	42.813	1	AMSLAGAEKNGLVKIKVAEDEAEAAAAAKFT	IK(1)VAEDEAEAAAAAK	IK(42)VAEDEAEAAAAAK(-42)	2	3	0.71956	NA	NA	1.0667	0.96828
P08238	624	P08238	624	Heat shock protein HSP 90-beta	HSP90AB1	1	55.4367	3.64302e-05	86.367	75.105	55.437	1	QALRDNSTMGYMMAKKHLEINPDHPIVETLR	K(1)HLEINPDHPIVETLR	K(55)HLEINPDHPIVETLR	1	3	1.3772	0.86951	0.85481	NA	NA
P08574	177	P08574	177	Cytochrome c1, heme protein, mitochondrial	CYC1	1	67.6848	0.000854233	67.685	63.332	67.685	1	GEMFMRPGKLFDYFPKPYPNSEAARAANNGA	LFDYFPK(1)PYPNSEAAR	LFDYFPK(68)PYPNSEAAR	7	3	0.081829	0.80273	0.78534	NA	NA
P08758;E9PHT9	29;29	P08758	29	Annexin A5;Annexin	ANXA5	1	121.205	4.38399e-12	121.21	110.74	121.21	1	GFDERADAETLRKAMKGLGTDEESILTLLTS	AMK(1)GLGTDEESILTLLTSR	AMK(120)GLGTDEESILTLLTSR	3	3	1.3156	NA	NA	1.326	1.1892
P09211;A0A087X243	128;16	P09211	128	Glutathione S-transferase P	GSTP1	0.999665	34.7513	0.00275365	53.536	53.536	53.536	1	EAGKDDYVKALPGQLKPFETLLSQNQGGKTF	ALPGQLK(1)PFETLLSQNQGGK	ALPGQLK(35)PFETLLSQNQGGK(-35)	7	3	0.65279	1.2652	1.225	NA	NA
P09651;F8W6I7;P09651-3;P09651-2;H0YH80	350;285;245;298;169	P09651-2	298	Heterogeneous nuclear ribonucleoprotein A1;Heterogeneous nuclear ribonucleoprotein A1, N-terminally processed	HNRNPA1	1	71.5314	0.000688051	71.531	64.951	71.531	1	GRSSGPYGGGGQYFAKPRNQGGYGGSSSSSS	SSGPYGGGGQYFAK(1)PR	SSGPYGGGGQYFAK(72)PR	14	3	-1.0106	NA	NA	1.1414	1.0311
P0DP25;P0DP24;P0DP23;F8WBR5;M0QZ52;G3V479	14;14;14;14;14;14	P0DP25	14		CALM2;CALM3;CALM1	1	66.1638	1.42121e-148	266.69	253.12	266.69	1	__MADQLTEEQIAEFKEAFSLFDKDGDGTIT	ADQLTEEQIAEFK(1)EAFSLFDKDGDGTITTK	ADQLTEEQIAEFK(66)EAFSLFDK(-66)DGDGTITTK(-82)	13	3	0.37818	1.1255	1.1138	NA	NA
P0DP25;P0DP24;P0DP23;E7EMB3;F8WBR5;M0QZ52;G3V479	22;22;22;69;22;22;22	P0DP25	22		CALM2;CALM3;CALM1	0.999649	34.5509	8.61684e-148	262.03	237.63	262.03	1	EEQIAEFKEAFSLFDKDGDGTITTKELGTVM	ADQLTEEQIAEFKEAFSLFDK(1)DGDGTITTK	ADQLTEEQIAEFK(-76)EAFSLFDK(35)DGDGTITTK(-35)	21	3	0.39843	0.85519	0.85098	NA	NA
P0DP25;P0DP24;P0DP23;E7EMB3;F8WBR5;M0QZ52;G3V479	31;31;31;78;31;31;31	P0DP25	31		CALM2;CALM3;CALM1	1	179.391	3.03673e-44	179.39	167.86	179.39	1	AFSLFDKDGDGTITTKELGTVMRSLGQNPTE	DGDGTITTK(1)ELGTVMR	DGDGTITTK(180)ELGTVMR	9	2	0.83237	1.2839	1.2489	1.1088	0.99916
P0DP25;P0DP24;P0DP23;E7EMB3;G3V361;A0A590UJI2;Q96HY3;A0A590UJC0;G3V226	78;78;78;125;42;42;42;42;42	P0DP25	78		CALM2;CALM1	1	63.7088	0.00679577	63.709	63.709	63.709	1	TIDFPEFLTMMARKMKDTDSEEEIREAFRVF	MK(1)DTDSEEEIREAFR	MK(64)DTDSEEEIREAFR	2	3	0.52681	1.164	1.1339	NA	NA
P0DP25;P0DP24;P0DP23;E7EMB3;G3V361;A0A590UJI2;Q96HY3	95;95;95;142;59;59;59	P0DP25	95		CALM2;CALM1	1	88.427	5.85099e-05	96.773	92.247	88.427	1	TDSEEEIREAFRVFDKDGNGYISAAELRHVM	VFDK(1)DGNGYISAAELR	VFDK(88)DGNGYISAAELR	4	3	-1.1984	1.2658	1.2392	1.2808	1.1478
P10412;P16402;P16403	46;47;46	P10412	46	Histone H1.4;Histone H1.3;Histone H1.2	HIST1H1E;HIST1H1D;HIST1H1C	0.999648	34.5282	7.74689e-08	112.55	103.27	112.55	1	AKRKASGPPVSELITKAVAASKERSGVSLAA	ASGPPVSELITK(1)AVAASK	ASGPPVSELITK(35)AVAASK(-35)	12	3	-0.67517	0.90121	0.87986	1.1967	1.0712
P10412;P16402;P16403;Q02539;P22492	64;65;64;67;68	P10412	64	Histone H1.4;Histone H1.3;Histone H1.2;Histone H1.1;Histone H1t	HIST1H1E;HIST1H1D;HIST1H1C;HIST1H1A;HIST1H1T	0.999999	61.5322	0.0118417	61.532	47.087	61.532	1	AASKERSGVSLAALKKALAAAGYDVEKNNSR	K(1)ALAAAGYDVEK	K(62)ALAAAGYDVEK(-62)	1	3	-0.055731	1.1385	1.0977	NA	NA
P10644;K7EPB2;P10644-2;K7EM13	261;261;261;65	P10644	261	cAMP-dependent protein kinase type I-alpha regulatory subunit;cAMP-dependent protein kinase type I-alpha regulatory subunit, N-terminally processed	PRKAR1A	1	53.001	0.000342765	73.881	64.332	53.001	1	YEEFLSKVSILESLDKWERLTVADALEPVQF	VSILESLDK(1)WER	VSILESLDK(53)WER	9	3	0.2113	1.5152	1.4722	2.0606	1.8289
P10809;E7ESH4;E7EXB4;P10809-2;C9JL25	96;96;96;96;138	P10809	96	60 kDa heat shock protein, mitochondrial	HSPD1	1	72.6029	5.55765e-08	72.603	70.095	72.603	1	AKSIDLKDKYKNIGAKLVQDVANNTNEEAGD	NIGAK(1)LVQDVANNTNEEAGDGTTTATVLAR	NIGAK(73)LVQDVANNTNEEAGDGTTTATVLAR	5	3	1.257	NA	NA	0.99023	0.88383
P11142;E9PKE3;P11142-2;E9PNE6;E9PN89;A8K7Q2	319;300;319;173;259;83	P11142	319	Heat shock cognate 71 kDa protein	HSPA8	1	75.6953	0.000728281	77.062	62.016	75.695	1	ELNADLFRGTLDPVEKALRDAKLDKSQIHDI	GTLDPVEK(1)ALR	GTLDPVEK(76)ALR	8	3	0.10009	1.161	1.1378	1.2189	1.0854
P11142;E9PKE3;P11142-2;E9PNE6;E9PN89;A8K7Q2;P54652	348;329;348;202;288;112;351	P11142	348	Heat shock cognate 71 kDa protein;Heat shock-related 70 kDa protein 2	HSPA8;HSPA2	1	85.4648	2.38296e-06	93.839	66.69	93.839	1	DIVLVGGSTRIPKIQKLLQDFFNGKELNKSI	IQK(1)LLQDFFNGK	IQK(85)LLQDFFNGK(-85)	3	3	0.93366	1.2012	1.1724	NA	NA
P11142;E9PKE3;P11142-2;E9PNE6;E9PN89;A8K7Q2	328;309;328;182;268;92	P11142	328	Heat shock cognate 71 kDa protein	HSPA8	1	43.5983	0.046992	43.598	31.106	43.598		TLDPVEKALRDAKLDKSQIHDIVLVGGSTRI	LDK(1)SQIHDIVLVGGSTR	LDK(44)SQIHDIVLVGGSTR	3	3	-1.2555	1.087	1.0528	NA	NA
P11142;E9PKE3;P11142-2;E9PNE6;E9PLF4;E9PQQ4;E9PQK7;E9PK54;E9PPY6;E9PN25	56;56;56;56;56;56;56;56;56;56	P11142	56	Heat shock cognate 71 kDa protein	HSPA8	1	80.923	1.25573e-19	128.98	115.94	128.98	1	YVAFTDTERLIGDAAKNQVAMNPTNTVFDAK	LIGDAAK(1)NQVAMNPTNTVFDAK	LIGDAAK(81)NQVAMNPTNTVFDAK(-81)	7	3	0.10411	1.1924	1.1572	0.72918	0.65888
P11142;E9PKE3;P11142-2;E9PNE6;E9PLF4;E9PQQ4;E9PQK7;E9PK54;E9PPY6;E9PN25	71;71;71;71;71;71;71;71;71;71	P11142	71	Heat shock cognate 71 kDa protein	HSPA8	1	43.5569	2.34691e-17	137.27	124.29	43.557	1	KNQVAMNPTNTVFDAKRLIGRRFDDAVVQSD	NQVAMNPTNTVFDAK(1)R	NQVAMNPTNTVFDAK(44)R	15	3	-0.10668	1.1461	1.1139	1.4412	1.2903
P11142;E9PKE3;E9PNE6;A8K7Q2;E9PS65;E9PM13	524;505;378;288;115;76	P11142	524	Heat shock cognate 71 kDa protein	HSPA8	0.992053	21.4289	4.72732e-17	138.77	138.77	101.3	1	RLSKEDIERMVQEAEKYKAEDEKQRDKVSSK	MVQEAEK(0.992)YK(0.007)AEDEK(0.001)	MVQEAEK(21)YK(-21)AEDEK(-31)	7	3	-0.26157	0.98847	0.95157	0.99707	0.90253
P11142;E9PKE3;P11142-2;E9PNE6;A8K7Q2;E9PS65	423;404;423;277;187;14	P11142	423	Heat shock cognate 71 kDa protein	HSPA8	1	77.2113	1.41323e-09	77.211	77.211	77.211	1	GVMTVLIKRNTTIPTKQTQTFTTYSDNQPGV	NTTIPTK(1)QTQTFTTYSDNQPGVLIQVYEGER	NTTIPTK(77)QTQTFTTYSDNQPGVLIQVYEGER	7	3	-0.26644	1.0687	1.0604	NA	NA
P11142;E9PKE3;P11142-2;E9PN89;E9PLF4;E9PQQ4;E9PQK7;E9PK54;E9PPY6;E9PN25;E9PI65	126;126;126;66;126;126;126;126;126;126;85	P11142	126	Heat shock cognate 71 kDa protein	HSPA8	0.972764	15.5286	0.000399902	67.416	67.416	67.416	1	TKSFYPEEVSSMVLTKMKEIAEAYLGKTVTN	SFYPEEVSSMVLTK(0.973)MK(0.027)	SFYPEEVSSMVLTK(16)MK(-16)	14	3	-1.7976	0.92088	0.89892	NA	NA
P11142;E9PKE3;E9PNE6;A8K7Q2;E9PS65;E9PM13	539;520;393;303;130;91	P11142	539	Heat shock cognate 71 kDa protein	HSPA8	0.999999	61.9558	3.27251e-05	97.073	86.792	97.073	1	KYKAEDEKQRDKVSSKNSLESYAFNMKATVE	VSSK(1)NSLESYAFNMK	VSSK(62)NSLESYAFNMK(-62)	4	3	-2.1131	1.5234	1.4938	NA	NA
P11166;A0A6Q8PFI8	245;245	P11166	245	Solute carrier family 2, facilitated glucose transporter member 1	SLC2A1	1	170.608	8.0495e-44	170.61	170.61	170.61	1	KLRGTADVTHDLQEMKEESRQMMREKKVTIL	GTADVTHDLQEMK(1)EESR	GTADVTHDLQEMK(170)EESR	13	3	0.10301	1.1281	1.1164	1.074	0.95836
P11166	477	P11166	477	Solute carrier family 2, facilitated glucose transporter member 1	SLC2A1	1	132.481	1.17769e-19	132.48	132.48	132.48	1	EIASGFRQGGASQSDKTPEELFHPLGADSQV	QGGASQSDK(1)TPEELFHPLGADSQV	QGGASQSDK(130)TPEELFHPLGADSQV	9	3	0.2006	NA	NA	0.91694	0.8132
P11413;P11413-3;P11413-2;E9PD92;E7EM57;E7EUI8	97;127;97;97;97;97	P11413	97	Glucose-6-phosphate 1-dehydrogenase	G6PD	1	42.7433	0.0266207	42.743	29.39	42.743	1	KQSEPFFKATPEEKLKLEDFFARNSYVAGQY	LK(1)LEDFFAR	LK(43)LEDFFAR	2	3	-0.65281	1.1573	1.1347	NA	NA
P12004	110	P12004	110	Proliferating cell nuclear antigen	PCNA	0.966043	14.5406	0.000499371	56.303	56.303	56.303	1	NADTLALVFEAPNQEKVSDYEMKLMDLDVEQ	AEDNADTLALVFEAPNQEK(0.966)VSDYEMK(0.034)	AEDNADTLALVFEAPNQEK(15)VSDYEMK(-15)	19	3	0.74147	1.0796	1.0484	NA	NA
P12004	248	P12004	248	Proliferating cell nuclear antigen	PCNA	1	71.4842	2.84741e-12	120.14	100.04	103.4	1	VPLVVEYKIADMGHLKYYLAPKIEDEEGS__	IADMGHLK(1)YYLAPKIEDEEGS	IADMGHLK(71)YYLAPK(-71)IEDEEGS	8	3	-0.13775	0.87375	0.85256	1.1307	1.0039
P13010	534	P13010	534	X-ray repair cross-complementing protein 5	XRCC5	0.999925	41.2419	0.0373575	41.242	38.291	41.242	1	PAEVTTKSQIPLSKIKTLFPLIEAKKKDQVT	IK(1)TLFPLIEAK	IK(41)TLFPLIEAK(-41)	2	3	0.04475	NA	NA	1.2942	1.1432
P13010	195	P13010	195	X-ray repair cross-complementing protein 5	XRCC5	1	140.945	4.16365e-138	254.05	254.05	254.05	1	DGPFRLGGHGPSFPLKGITEQQKEGLEIVKM	LGGHGPSFPLK(1)GITEQQK	LGGHGPSFPLK(140)GITEQQK(-140)	11	3	-0.58789	1.5042	1.4823	1.2386	1.1093
P13010	481	P13010	481	X-ray repair cross-complementing protein 5	XRCC5	1	99.4509	1.5688e-05	99.451	89.53	99.451	1	KDEKTDTLEDLFPTTKIPNPRFQRLFQCLLH	TDTLEDLFPTTK(1)IPNPR	TDTLEDLFPTTK(99)IPNPR	12	3	0.79863	NA	NA	0.91634	0.80737
P13010	325	P13010	325	X-ray repair cross-complementing protein 5	XRCC5	0.983021	17.6264	0.00508904	43.135	33.555	43.135	1	IIQGFRYGSDIVPFSKVDEEQMKYKSEGKCF	YGSDIVPFSK(0.983)VDEEQMK(0.017)	YGSDIVPFSK(18)VDEEQMK(-18)	10	3	1.4902	0.89795	0.86742	NA	NA
P13164;Q01629;Q01628;H7BYV1;E9PS44;E9PQN9	67;87;88;16;67;67	P13164	67	Interferon-induced transmembrane protein 1;Interferon-induced transmembrane protein 2;Interferon-induced transmembrane protein 3	IFITM1;IFITM2;IFITM3	1	65.1047	0.000146103	65.105	60.303	65.105	1	LGFIAFAYSVKSRDRKMVGDVTGAQAYASTA	K(1)MVGDVTGAQAYASTAK	K(65)MVGDVTGAQAYASTAK(-65)	1	3	-0.62537	1.4381	1.4159	NA	NA
P13164	3	P13164	3	Interferon-induced transmembrane protein 1	IFITM1	1	43.1198	0.00302058	43.12	43.12	43.12	1	_____________MHKEEHEVAVLGPPPSTI	MHK(1)EEHEVAVLGPPPSTILPR	MHK(43)EEHEVAVLGPPPSTILPR	3	4	0.085484	1.31	1.2851	NA	NA
P13639	272	P13639	272	Elongation factor 2	EEF2	0.987907	19.1219	6.0161e-10	121.08	108.44	121.08	1	MKKLWGDRYFDPANGKFSKSATSPEGKKLPR	YFDPANGK(0.988)FSK(0.012)	YFDPANGK(19)FSK(-19)	8	3	-0.17949	1.5658	1.5255	NA	NA
P14324;P14324-2;A0A087X090	353;287;182	P14324	353	Farnesyl pyrophosphate synthase	FDPS	0.918968	10.5464	0.00718893	50.077	28.544	50.077	1	VQCLQRATPEQYQILKENYGQKEAEKVARVK	ATPEQYQILK(0.919)ENYGQK(0.081)	ATPEQYQILK(11)ENYGQK(-11)	10	3	-1.1028	1.1662	1.1155	NA	NA
P14618;P14618-3;P14618-2;B4DNK4;H3BTN5;H3BQ34	207;192;207;133;207;207	P14618	207	Pyruvate kinase PKM;Pyruvate kinase	PKM	0.961758	14.0052	2.18483e-17	120.31	95.518	120.31	1	FLVTEVENGGSLGSKKGVNLPGAAVDLPAVS	GADFLVTEVENGGSLGSK(0.038)K(0.962)	GADFLVTEVENGGSLGSK(-14)K(14)	19	3	0.92072	1.0344	1.0016	NA	NA
P14618;P14618-3;P14618-2;H3BTN5;H3BQ34;H3BT25;H3BUW1;H3BTJ2	115;100;115;115;115;115;115;115	P14618	115	Pyruvate kinase PKM;Pyruvate kinase	PKM	1	86.1312	2.94802e-09	86.131	83.452	86.131	1	SDPILYRPVAVALDTKGPEIRTGLIKGSGTA	TATESFASDPILYRPVAVALDTK(1)GPEIR	TATESFASDPILYRPVAVALDTK(86)GPEIR	23	3	1.6215	NA	NA	1.2937	1.1667
P14625;H0YIV0	671;22	P14625	671	Endoplasmin	HSP90B1	0.998663	28.7325	0.00555052	45.347	44.382	45.347	1	GNMERIMKAQAYQTGKDISTNYYASQKKTFE	AQAYQTGK(0.999)DISTNYYASQK(0.001)	AQAYQTGK(29)DISTNYYASQK(-29)	8	3	2.1024	1.0116	0.99058	NA	NA
P14866;M0QXS5;A0A3B3ITJ4;P14866-2	302;243;213;169	P14866	302	Heterogeneous nuclear ribonucleoprotein L	HNRNPL	1	57.9454	0.000784192	57.945	57.945	57.945	1	NPNLSGQGDPGSNPNKRQRQPPLLGDHPAEY	NDQDTWDYTNPNLSGQGDPGSNPNK(1)R	NDQDTWDYTNPNLSGQGDPGSNPNK(58)R	25	3	0.92291	NA	NA	0.87851	0.78293
P14866;M0QXS5;A0A3B3ITJ4;P14866-2	568;509;516;435	P14866	568	Heterogeneous nuclear ribonucleoprotein L	HNRNPL	0.995866	23.8181	0.00164638	40.756	40.756	40.756	1	SDALETLGFLNHYQMKNPNGPYPYTLKLCFS	SDALETLGFLNHYQMK(0.996)NPNGPYPYTLK(0.004)	SDALETLGFLNHYQMK(24)NPNGPYPYTLK(-24)	16	4	-0.19968	1.4417	1.3978	NA	NA
P15121	263	P15121	263	Aldose reductase	AKR1B1	1	49.3096	0.0135073	49.31	41.334	49.31	1	VLIRFPMQRNLVVIPKSVTPERIAENFKVFD	NLVVIPK(1)SVTPER	NLVVIPK(49)SVTPER	7	3	-0.75839	0.93027	0.90599	1.2756	1.123
P15531;P15531-2;P22392-2;Q32Q12;J3KPD9;E7ERL0;E5RHP0	56;81;56;81;56;81;56	P22392-2	56	Nucleoside diphosphate kinase A;Nucleoside diphosphate kinase B;Nucleoside diphosphate kinase	NME1;NME2;NME1-NME2	1	73.2822	1.41808e-24	144.97	139.39	144.97	1	MQASEDLLKEHYVDLKDRPFFAGLVKYMHSG	EHYVDLK(1)DRPFFAGLVK	EHYVDLK(73)DRPFFAGLVK(-73)	7	4	0.14629	1.2135	1.1855	1.2188	1.087
P15531;P15531-2;P22392-2;Q32Q12;J3KPD9;P22392;F6XY72;E7ERL0;E5RHP0;C9K028	12;37;12;37;12;12;12;37;12;37	P22392-2	12	Nucleoside diphosphate kinase A;Nucleoside diphosphate kinase B;Nucleoside diphosphate kinase	NME1;NME2;NME1-NME2	1	109.845	1.32204e-09	114.72	114.72	109.84	1	____MANCERTFIAIKPDGVQRGLVGEIIKR	TFIAIK(1)PDGVQR	TFIAIK(110)PDGVQR	6	3	0.19075	0.85526	0.84876	1.2024	1.0622
P15531;P15531-2;P22392-2;Q32Q12;J3KPD9;P22392;E7ERL0;O60361	100;125;100;125;100;100;125;85	P22392-2	100	Nucleoside diphosphate kinase A;Nucleoside diphosphate kinase B;Nucleoside diphosphate kinase;Putative nucleoside diphosphate kinase	NME1;NME2;NME1-NME2;NME2P1	1	111.925	1.77031e-07	111.92	104.33	111.92	1	KTGRVMLGETNPADSKPGTIRGDFCIQVGRN;KTGRVMLGETNPADSKPGTIRGDFCIQVGRT	VMLGETNPADSK(1)PGTIR	VMLGETNPADSK(110)PGTIR	12	3	0.16785	1.0274	1.0044	1.2201	1.0949
P15880;E9PQD7;E9PPT0;E9PMM9	58;58;58;58	P15880	58	40S ribosomal protein S2	RPS2	0.999953	43.3087	0.00156237	59.198	59.198	59.198	1	GRGRGRGARGGKAEDKEWMPVTKLGRLVKDM	AEDK(1)EWMPVTK	AEDK(43)EWMPVTK(-43)	4	3	-0.62472	0.9394	0.91009	NA	NA
P15880;H0YEN5;E9PQD7	275;177;217	P15880	275	40S ribosomal protein S2	RPS2	1	50.6082	7.29758e-24	147.09	119.24	50.608	1	VFTKSPYQEFTDHLVKTHTRVSVQRTQAPAV	SPYQEFTDHLVK(1)THTR	SPYQEFTDHLVK(51)THTR	12	4	-1.6257	1.1033	1.0769	NA	NA
P17980;E9PM69;R4GNH3	372;330;356	R4GNH3	356	26S protease regulatory subunit 6A	PSMC3	1	50.6533	0.00205996	50.653	43.192	50.653	1	PNEEARARIMQIHSRKMNVSPDVNYEELARC	K(1)MNVSPDVNYEELAR	K(51)MNVSPDVNYEELAR	1	3	0.79036	1.3055	1.2719	NA	NA
P17980;E9PMD8;E9PKD5;E9PLG2;R4GNH3;E9PN50	53;60;35;61;37;37	R4GNH3	37	26S protease regulatory subunit 6A	PSMC3	0.998722	28.9281	2.73721e-06	108.43	84.014	87.298	1	TEEIIQRTRLLDSEIKIMKSEVLRVTHELQA	LLDSEIK(0.999)IMK(0.001)	LLDSEIK(29)IMK(-29)	7	3	-0.23003	1.2519	1.2187	1.2068	1.0794
P17980;E9PM69	16;16	P17980	16	26S protease regulatory subunit 6A	PSMC3	1	118.309	1.02597e-13	118.76	118.76	118.76	1	MNLLPNIESPVTRQEKMATVWDEAEQDGIGE	QEK(1)MATVWDEAEQDGIGEEVLK	QEK(120)MATVWDEAEQDGIGEEVLK(-120)	3	3	1.01	1.5687	1.5293	1.678	1.5135
P17980;E9PM69;E9PMD8;R4GNH3;E9PN50	173;131;180;157;136	R4GNH3	157	26S protease regulatory subunit 6A	PSMC3	1	104.488	7.55462e-10	107.21	107.21	107.21	1	YLILETLPTEYDSRVKAMEVDERPTEQYSDI	VK(1)AMEVDERPTEQYSDIGGLDK	VK(100)AMEVDERPTEQYSDIGGLDK(-100)	2	4	-1.0029	1.2919	1.2376	1.4439	1.2974
P17987;E7EQR6;F5H282	541;386;317	P17987	541	T-complex protein 1 subunit alpha	TCP1	1	46.1589	0.00614225	46.159	46.159	46.159	1	RIDDLIKLHPESKDDKHGSYEDAVHSGALND	DDK(1)HGSYEDAVHSGALND	DDK(46)HGSYEDAVHSGALND	3	3	-0.45352	0.89102	0.86512	NA	NA
P17987;E7EQR6;F5H282;E7ERF2;F5GZ03	259;104;35;259;57	P17987	259	T-complex protein 1 subunit alpha	TCP1	1	58.7119	0.00105551	58.712	53.608	58.712	1	TKMKLGVQVVITDPEKLDQIRQRESDITKER	LGVQVVITDPEK(1)LDQIR	LGVQVVITDPEK(59)LDQIR	12	3	1.202	1.0443	1.0213	NA	NA
P18669;Q8N0Y7	5;5	P18669	5	Phosphoglycerate mutase 1;Probable phosphoglycerate mutase 4	PGAM1;PGAM4	1	55.6761	0.00343369	89.298	64.46	55.676	1	___________MAAYKLVLIRHGESAWNLEN	AAYK(1)LVLIR	AAYK(56)LVLIR	4	2	-0.95793	1.0086	1.0083	1.067	0.95714
P18669;Q8N0Y7	138;138	P18669	138	Phosphoglycerate mutase 1;Probable phosphoglycerate mutase 4	PGAM1;PGAM4	1	52.4826	0.000427424	52.483	49.705	52.483	1	PPPMEPDHPFYSNISKDRRYADLTEDQLPSC	SYDVPPPPMEPDHPFYSNISK(1)DRR	SYDVPPPPMEPDHPFYSNISK(52)DRR	21	4	-0.31708	NA	NA	1.2775	1.1329
P19338	333	P19338	333	Nucleolin	NCL	1	89.5065	3.47024e-07	104.84	94.925	89.507	1	KSAPELKTGISDVFAKNDLAVVDVRIGMTRK	TGISDVFAK(1)NDLAVVDVR	TGISDVFAK(90)NDLAVVDVR	9	3	1.049	1.0106	0.98851	1.0796	0.9521
P19338;H7BY16	577;202	P19338	577	Nucleolin	NCL	0.999999	62.2783	3.04868e-05	98.035	98.035	98.035	1	GSPNARSQPSKTLFVKGLSEDTTEETLKESF	TLFVK(1)GLSEDTTEETLK	TLFVK(62)GLSEDTTEETLK(-62)	5	3	0.27876	1.1655	1.1144	NA	NA
P20700;E9PBF6	312;312	P20700	312	Lamin-B1	LMNB1	1	81.8538	4.66862e-10	107.34	80.61	81.854	1	RMRIESLSSQLSNLQKESRACLERIQELEDL	MRIESLSSQLSNLQK(1)ESR	MRIESLSSQLSNLQK(82)ESR	15	3	-1.1279	1.1548	1.1217	NA	NA
P20700;E9PBF6;A0A0D9SFE5	182;182;182	P20700	182	Lamin-B1	LMNB1	0.999924	41.2146	0.00202467	57.708	47.92	57.708	1	KDQIAQLEASLAAAKKQLADETLLKVDLENR	K(1)QLADETLLKVDLENR	K(41)QLADETLLK(-41)VDLENR	1	3	-0.16394	1.6676	1.621	1.5415	1.3587
P20701;P20701-2;P20701-3	319;319;236	P20701	319	Integrin alpha-L	ITGAL	0.816675	6.48828	0.0106301	52.49	27.053	52.49	1	SKPASEFVKILDTFEKLKDLFTELQKKIYVI	ILDTFEK(0.817)LK(0.183)	ILDTFEK(6.5)LK(-6.5)	7	3	-1.5377	2.1553	2.0875	NA	NA
P21333;Q60FE5;P21333-2;A0A087WWY3;H0Y5F3	1824;1797;1816;1797;107	P21333	1824	Filamin-A	FLNA	1	42.8131	0.0496955	42.813	42.813	42.813		RMPSGKVAQPTITDNKDGTVTVRYAPSEAGL	VAQPTITDNK(1)DGTVTVR	VAQPTITDNK(43)DGTVTVR	10	3	1.0518	1.0533	1.0424	NA	NA
P21796;C9JI87	20;20	P21796	20	Voltage-dependent anion-selective channel protein 1	VDAC1	0.999322	31.6877	0.000438574	72.265	72.265	72.265	1	PTYADLGKSARDVFTKGYGFGLIKLDLKTKS	DVFTK(0.999)GYGFGLIK(0.001)	DVFTK(32)GYGFGLIK(-32)	5	3	-0.27327	1.1865	1.1537	1.3554	1.2222
P21796;C9JI87	109;109	P21796	109	Voltage-dependent anion-selective channel protein 1	VDAC1	0.875328	8.46401	0.000474055	75.483	62.716	75.483	1	GLKLTFDSSFSPNTGKKNAKIKTGYKREHIN	LTFDSSFSPNTGK(0.875)K(0.125)	LTFDSSFSPNTGK(8.5)K(-8.5)	13	3	0.46427	1.6027	1.5564	1.8606	1.6361
P22307;P22307-6;P22307-2;P22307-4;P22307-7;P22307-8;H0YF61	442;35;38;361;398;418;57	P22307	442	Non-specific lipid-transfer protein	SCP2	0.851748	7.60176	0.00699075	52.527	40.551	52.527	1	ASDGFKANLVFKEIEKKLEEEGEQFVKKIGG	EIEK(0.852)K(0.148)LEEEGEQFVK	EIEK(7.6)K(-7.6)LEEEGEQFVK(-35)	4	3	-0.8609	1.0939	1.0864	NA	NA
P22307;P22307-6;P22307-2;P22307-4;P22307-7;P22307-8;H0YF61	454;47;50;373;410;430;69	P22307	454	Non-specific lipid-transfer protein	SCP2	0.999995	53.2797	0.025339	56.258	46.864	56.258	1	EIEKKLEEEGEQFVKKIGGIFAFKVKDGPGG	K(1)IGGIFAFK	K(53)IGGIFAFK(-53)	1	3	-0.91666	NA	NA	0.99485	0.88988
P22314;P22314-2	593;553	P22314	593	Ubiquitin-like modifier-activating enzyme 1	UBA1	0.999984	47.8406	2.07292e-05	52.829	52.829	47.915	1	VDARMYMDRRCVYYRKPLLESGTLGTKGNVQ	K(1)PLLESGTLGTK	K(48)PLLESGTLGTK(-48)	1	3	0.18061	0.90294	0.88593	0.92765	0.81928
P22732	492	P22732	492	Solute carrier family 2, facilitated glucose transporter member 5	SLC2A5	0.971248	15.2866	1.17592e-11	98.269	83.263	83.776	1	KMNKVSEVYPEKEELKELPPVTSEQ______	VSEVYPEK(0.029)EELK(0.971)ELPPVTSEQ	VSEVYPEK(-15)EELK(15)ELPPVTSEQ	12	3	0.66769	1.2559	1.2262	1.1001	0.98068
P23381;P23381-2;G3V3Y5;G3V3H8;G3V277;G3V456;G3V5U1;G3V423;G3V3S7;G3V2Y7;G3V227;G3V3P2;G3V3X0;G3V5W1	102;61;61;61;102;61;61;61;102;136;102;102;102;102	P23381	102	Tryptophan--tRNA ligase, cytoplasmic;T1-TrpRS;T2-TrpRS	WARS	1	69.0102	0.00275462	69.01	50.585	69.01	1	PWTVQTSSAKGIDYDKLIVRFGSSKIDKELI	GIDYDK(1)LIVR	GIDYDK(69)LIVR	6	3	0.67231	1.5245	1.4758	NA	NA
P23396;E9PPU1;E9PL09;P23396-2;H0YEU2;E9PSF4	214;129;202;230;142;88	P23396	214	40S ribosomal protein S3	RPS3	1	116.855	7.66149e-63	194.19	187.83	185.06	1	GPKKPLPDHVSIVEPKDEILPTTPISEQKGG	KPLPDHVSIVEPK(1)DEILPTTPISEQK	K(-120)PLPDHVSIVEPK(120)DEILPTTPISEQK(-120)	13	4	-0.048965	0.9492	0.93923	0.92828	0.82409
P23634;P23634-2;P23634-6;P23634-5;P23634-4;P23634-3;P23634-7;P23634-8	314;314;314;302;314;302;302;302	P23634	314	Plasma membrane calcium-transporting ATPase 4	ATP2B4	0.999979	46.7285	0.00254521	47.018	42.295	47.018	1	KKGKKQGVPENRNKAKTQDGVALEIQPLNSQ	AK(1)TQDGVALEIQPLNSQEGIDNEEK	AK(47)TQDGVALEIQPLNSQEGIDNEEK(-47)	2	3	0.38509	NA	NA	1.1139	0.99657
P25398	23	P25398	23	40S ribosomal protein S12	RPS12	1	134.626	1.408e-29	134.63	134.63	134.63	1	AGGVMDVNTALQEVLKTALIHDGLARGIREA	AEEGIAAGGVMDVNTALQEVLK(1)TALIHDGLAR	AEEGIAAGGVMDVNTALQEVLK(130)TALIHDGLAR	22	3	1.9043	0.88134	0.86254	NA	NA
P25786;P25786-2;F5GX11	208;214;183	P25786	208	Proteasome subunit alpha type-1	PSMA1	0.967336	14.7151	0.0234366	42.639	39.177	42.639	1	RALRETLPAEQDLTTKNVSIGIVGKDLEFTI	ETLPAEQDLTTK(0.967)NVSIGIVGK(0.033)	ETLPAEQDLTTK(15)NVSIGIVGK(-15)	12	3	1.3835	1.5565	1.5039	NA	NA
P25788;P25788-2;G3V4X5;H0YJ03	238;231;163;66	P25788	238	Proteasome subunit alpha type-3	PSMA3	0.984492	18.0266	0.00800691	55.452	35.025	55.452	1	GRHEIVPKDIREEAEKYAKESLKEEDESDDD	DIREEAEK(0.984)YAK(0.016)	DIREEAEK(18)YAK(-18)	8	3	-0.46194	NA	NA	1.9167	1.7152
P25788;P25788-2	57;57	P25788	57	Proteasome subunit alpha type-3	PSMA3	0.999877	39.1132	7.98072e-05	83.729	68.143	83.729	1	CKDGVVFGVEKLVLSKLYEEGSNKRLFNVDR	LVLSK(1)LYEEGSNK	LVLSK(39)LYEEGSNK(-39)	5	3	0.70138	1.2203	1.184	NA	NA
P25788;P25788-2;G3V4X5	110;110;35	P25788	110	Proteasome subunit alpha type-3	PSMA3	1	55.8644	0.000236619	62.861	53.579	55.864	1	EASNFRSNFGYNIPLKHLADRVAMYVHAYTL	SNFGYNIPLK(1)HLADR	SNFGYNIPLK(56)HLADR	10	3	-0.1929	1.3737	1.3384	NA	NA
P26038;V9GZ54	83;72	P26038	83	Moesin	MSN	1	156.076	9.04739e-26	156.08	144.43	156.08	1	QDVRKESPLLFKFRAKFYPEDVSEELIQDIT	AK(1)FYPEDVSEELIQDITQR	AK(160)FYPEDVSEELIQDITQR	2	3	-0.0041172	0.91181	0.89232	NA	NA
P26038;V9GZ54	79;68	P26038	79	Moesin	MSN	1	72.8792	2.42898e-10	124.98	107	72.879	1	KVTAQDVRKESPLLFKFRAKFYPEDVSEELI	ESPLLFK(1)FR	ESPLLFK(73)FR	7	3	0.31905	1.1192	1.1108	0.91205	0.81108
P26358;P26358-2;P26358-3	961;977;625	P26358	961	DNA (cytosine-5)-methyltransferase 1	DNMT1	1	55.0106	0.0203543	55.011	44.223	55.011	1	FTFNIKLSSPVKRPRKEPVDEDLYPEHYRKY	K(1)EPVDEDLYPEHYR	K(55)EPVDEDLYPEHYR	1	3	-2.1291	1.0778	1.032	NA	NA
P26373	123	P26373	123	60S ribosomal protein L13	RPL13	1	41.8761	0.0380963	41.876	31.645	41.876	1	ESLQANVQRLKEYRSKLILFPRKPSAPKKGD	SK(1)LILFPR	SK(42)LILFPR	2	3	1.0785	0.88996	0.87095	NA	NA
P26447	48	P26447	48	Protein S100-A4	S100A4	1	46.4568	0.0274462	54.982	26.764	46.457	1	ELKELLTRELPSFLGKRTDEAAFQKLMSNLD	ELPSFLGK(1)R	ELPSFLGK(46)R	8	3	0.085678	1.2428	1.2153	1.1842	1.0667
P26639;P26639-2	243;276	P26639	243	Threonine--tRNA ligase, cytoplasmic	TARS	1	92.9393	7.6533e-06	92.939	73.545	92.939		AMFKYNKFKCRILNEKVNTPTTTVYRCGPLI	ILNEK(1)VNTPTTTVYR	ILNEK(93)VNTPTTTVYR	5	3	2.6857	0.8388	0.80284	NA	NA
P26951;P26951-2	342;264	P26951	342	Interleukin-3 receptor subunit alpha	IL3RA	0.999984	48.0081	0.00141549	51.147	46.092	51.147	1	RYLVMQRLFPRIPHMKDPIGDSFQNDKLVVW	IPHMK(1)DPIGDSFQNDK	IPHMK(48)DPIGDSFQNDK(-48)	5	3	-0.079899	0.7972	0.79471	NA	NA
P27348;E9PG15	9;9	P27348	9	14-3-3 protein theta	YWHAQ	0.873445	8.38955	0.000111957	82.171	73.217	82.171	1	_______MEKTELIQKAKLAEQAERYDDMAT	MEKTELIQK(0.873)AK(0.127)	MEK(-77)TELIQK(8.4)AK(-8.4)	9	3	0.83781	NA	NA	1.2419	1.1258
P27348;E9PG15;P31946;P31946-2;P31947;P31947-2;P61981;P63104;E7EX29;H0YB80;B0AZS6;P63104-2;E7ESK7;A2IDB2;Q04917	120;120;122;120;122;90;125;120;120;5;43;45;120;112;125	P31946	122	14-3-3 protein theta;14-3-3 protein beta/alpha;14-3-3 protein beta/alpha, N-terminally processed;14-3-3 protein sigma;14-3-3 protein gamma;14-3-3 protein gamma, N-terminally processed;14-3-3 protein zeta/delta;14-3-3 protein eta	YWHAQ;YWHAB;SFN;YWHAG;YWHAZ;YWHAH	0.8281	6.82808	0.0135584	46.37	32.699	46.37	1	KNCNDFQYESKVFYLKMKGDYYRYLAEVASG;KNCSETQYESKVFYLKMKGDYYRYLAEVATG;LIANATNPESKVFYLKMKGDYFRYLAEVACG;LIKEAGDAESRVFYLKMKGDYYRYLAEVATG;LIPNASQAESKVFYLKMKGDYYRYLAEVAAG;LIPNATQPESKVFYLKMKGDYFRYLSEVASG	VFYLK(0.828)MK(0.172)	VFYLK(6.8)MK(-6.8)	5	3	0.46868	NA	NA	1.0787	0.97545
P29401;P29401-2;A0A0B4J1R6	538;546;372	P29401	538	Transketolase	TKT	1	56.1224	0.00744269	56.122	48.018	56.122	1	KKEKINIRVLDPFTIKPLDRKLILDSARATK	VLDPFTIK(1)PLDR	VLDPFTIK(56)PLDR	8	3	-0.79951	1.2611	1.2254	NA	NA
P30086	113	P30086	113	Phosphatidylethanolamine-binding protein 1;Hippocampal cholinergic neurostimulating peptide	PEBP1	1	62.582	1.16495e-05	62.582	62.582	62.582	1	SSGTVLSDYVGSGPPKGTGLHRYVWLVYEQD	GNDISSGTVLSDYVGSGPPK(1)GTGLHR	GNDISSGTVLSDYVGSGPPK(63)GTGLHR	20	4	-0.29914	1.0763	1.0535	NA	NA
P30086	77	P30086	77	Phosphatidylethanolamine-binding protein 1;Hippocampal cholinergic neurostimulating peptide	PEBP1	0.852525	7.61989	9.31295e-05	84.842	76.452	84.842	1	KLYTLVLTDPDAPSRKDPKYREWHHFLVVNM	LYTLVLTDPDAPSRK(0.853)DPK(0.147)	LYTLVLTDPDAPSRK(7.6)DPK(-7.6)	15	3	0.50736	1.5206	1.4573	NA	NA
P30153;B3KQV6;C9J9C1;P30154;P30154-2;P30154-4;P30154-3	188;9;228;200;200;200;136	P30153	188	Serine/threonine-protein phosphatase 2A 65 kDa regulatory subunit A alpha isoform;Serine/threonine-protein phosphatase 2A 65 kDa regulatory subunit A beta isoform	PPP2R1A;PPP2R1B	0.987067	18.8263	0.0253126	43.68	37.814	43.68	1	LCSDDTPMVRRAAASKLGEFAKVLELDNVKS	AAASK(0.987)LGEFAK(0.013)	AAASK(19)LGEFAK(-19)	5	3	-1.0318	0.86773	0.84657	NA	NA
P30153;B3KQV6;E9PH38	546;367;91	P30153	546	Serine/threonine-protein phosphatase 2A 65 kDa regulatory subunit A alpha isoform	PPP2R1A	0.999997	57.7623	1.92724e-05	63.115	59.9	63.115	1	DPVANVRFNVAKSLQKIGPILDNSTLQSEVK	SLQK(1)IGPILDNSTLQSEVKPILEK	SLQK(58)IGPILDNSTLQSEVK(-58)PILEK(-60)	4	4	-0.31636	0.86028	0.83834	NA	NA
P30153;B3KQV6;C9J9C1	266;87;306	P30153	266	Serine/threonine-protein phosphatase 2A 65 kDa regulatory subunit A alpha isoform	PPP2R1A	0.999857	38.4555	0.000159121	81.431	81.431	81.431	1	AAEDKSWRVRYMVADKFTELQKAVGPEITKT	YMVADK(1)FTELQK	YMVADK(38)FTELQK(-38)	6	3	-0.29815	0.87546	0.85846	NA	NA
P30273	60	P30273	60	High affinity immunoglobulin epsilon receptor subunit gamma	FCER1G	1	152.039	1.07033e-24	152.04	145.26	152.04	1	RLKIQVRKAAITSYEKSDGVYTGLSTRNQET	AAITSYEK(1)SDGVYTGLSTR	AAITSYEK(150)SDGVYTGLSTR	8	3	0.69824	1.5743	1.5405	1.0309	0.92132
P30520	419	P30520	419	Adenylosuccinate synthetase isozyme 2	ADSS	1	58.4867	0.0147011	58.487	46.104	58.487		TLPGWNTDISNARAFKELPVNAQNYVRFIED	AFK(1)ELPVNAQNYVR	AFK(58)ELPVNAQNYVR	3	3	0.50507	0.92417	0.89697	NA	NA
P31146;H3BRY3;H3BTU6;H3BRJ0	233;233;192;233	P31146	233	Coronin-1A;Coronin	CORO1A	1	93.4953	0.000104427	93.495	93.495	93.495	1	HEGTRPVRAVFVSEGKILTTGFSRMSERQVA	AVFVSEGK(1)ILTTGFSR	AVFVSEGK(93)ILTTGFSR	8	3	-1.2127	1.0596	1.0359	NA	NA
P31153;P31153-2	234;171	P31153	234	S-adenosylmethionine synthase isoform type-2	MAT2A	1	48.2287	2.08628e-06	80.224	80.224	48.229	1	RDALKEKVIKAVVPAKYLDEDTIYHLQPSGR	AVVPAK(1)YLDEDTIYHLQPSGR	AVVPAK(48)YLDEDTIYHLQPSGR	6	3	-0.22289	1.3893	1.3417	NA	NA
P31153	368	P31153	368	S-adenosylmethionine synthase isoform type-2	MAT2A	0.953569	13.1254	0.000166658	92.866	70.668	92.866	1	FDLRPGVIVRDLDLKKPIYQRTAAYGHFGRD	DLDLK(0.046)K(0.954)PIYQR	DLDLK(-13)K(13)PIYQR	6	3	1.8532	1.2484	1.2044	NA	NA
P31153;P31153-2;Q00266	351;288;351	P31153	351	S-adenosylmethionine synthase isoform type-2;S-adenosylmethionine synthase isoform type-1	MAT2A;MAT1A	1	47.3612	0.0140772	47.361	38.632	47.361	1	GTSQKSERELLEIVKKNFDLRPGVIVRDLDL	K(1)NFDLRPGVIVR	K(47)NFDLRPGVIVR	1	3	0.45548	1.2046	1.1845	1.1063	0.9939
P31689	338	P31689	338	DnaJ homolog subfamily A member 1	DNAJA1	0.984725	18.0932	1.54514e-07	103.9	103.9	103.9	1	EFKVNFPENGFLSPDKLSLLEKLLPERKEVE	VNFPENGFLSPDK(0.985)LSLLEK(0.015)	VNFPENGFLSPDK(18)LSLLEK(-18)	13	3	-0.93567	1.1209	1.0967	NA	NA
P31946;Q4VY20;Q4VY19;A0A0J9YWE8	11;11;11;11	P31946	11	14-3-3 protein beta/alpha;14-3-3 protein beta/alpha, N-terminally processed	YWHAB	0.949581	12.719	4.16103e-05	77.078	71.799	65.295	1	_____MTMDKSELVQKAKLAEQAERYDDMAA	MTMDKSELVQK(0.95)AK(0.05)	MTMDK(-54)SELVQK(13)AK(-13)	11	3	0.07531	1.0498	1.0061	1.1248	1.0076
P31946;Q4VY20;Q4VY19;A0A0J9YWE8;A0A0J9YWZ2;P31946-2;P61981;P63104;E7EX29;E7ESK7;E5RIR4;E9PD24;E7EVZ2;A2IDB2;Q04917	51;51;51;51;26;49;50;49;49;49;49;49;49;37;50	P31946	51	14-3-3 protein beta/alpha;14-3-3 protein beta/alpha, N-terminally processed;14-3-3 protein gamma;14-3-3 protein gamma, N-terminally processed;14-3-3 protein zeta/delta;14-3-3 protein eta	YWHAB;YWHAG;YWHAZ;YWHAH	1	173.721	1.45517e-38	173.72	43.623	173.72	1	AELSNEERNLLSVAYKNVVGARRSSWRVVSS;EPLSNEDRNLLSVAYKNVVGARRSSWRVISS;EPLSNEERNLLSVAYKNVVGARRSSWRVISS;HELSNEERNLLSVAYKNVVGARRSSWRVISS	NLLSVAYK(1)NVVGAR	NLLSVAYK(170)NVVGAR	8	2	0.39828	1.0562	1.0296	1.0017	0.89662
P31946;P31946-2	140;138	P31946	140	14-3-3 protein beta/alpha;14-3-3 protein beta/alpha, N-terminally processed	YWHAB	0.999997	57.8443	6.18956e-24	117.03	105.95	117.03	1	GDYFRYLSEVASGDNKQTTVSNSQQAYQEAF	YLSEVASGDNK(1)QTTVSNSQQAYQEAFEISKK	YLSEVASGDNK(58)QTTVSNSQQAYQEAFEISK(-58)K(-58)	11	4	0.37214	1.2421	1.1878	1.1049	0.99245
P31946-2	9	P31946-2	9	14-3-3 protein beta/alpha;14-3-3 protein beta/alpha, N-terminally processed	YWHAB	0.903091	9.6945	0.000101413	83.314	73.668	50.284	1	_______MDKSELVQKAKLAEQAERYDDMAA	MDKSELVQK(0.903)AK(0.097)	MDK(-47)SELVQK(9.7)AK(-9.7)	9	3	-0.19637	1.0014	0.97362	1.0633	0.9823
P32119	135	P32119	135	Peroxiredoxin-2	PRDX2	1	52.6925	0.00401902	61.435	50.222	52.693	1	TDEGIAYRGLFIIDGKGVLRQITVNDLPVGR	GLFIIDGK(1)GVLR	GLFIIDGK(53)GVLR	8	3	0.68362	0.94233	0.91879	0.93698	0.83994
P33176	801	P33176	801	Kinesin-1 heavy chain	KIF5B	1	45.653	0.0491996	45.653	38.274	45.653	1	EETVAKELQTLHNLRKLFVQDLATRVKKSAE	K(1)LFVQDLATR	K(46)LFVQDLATR	1	3	0.18658	1.4731	1.4427	NA	NA
P33993;P33993-2	29;29	P33993	29	DNA replication licensing factor MCM7	MCM7	0.86524	11.086	4.64291e-34	169.25	169.25	169.25	1	KKFLQEFYQDDELGKKQFKYGNQLVRLAHRE	FLQEFYQDDELGK(0.067)K(0.865)QFK(0.067)	FLQEFYQDDELGK(-11)K(11)QFK(-11)	14	3	-0.07243	1.6123	1.5826	1.579	1.4281
P35579;P35579-2;P35749;P35749-2;P35749-4;P35749-3;Q7Z406-6;Q7Z406-2;Q7Z406;Q7Z406-4;Q7Z406-5;A0A2R8Y4C3;M0QY43;A0A494C024	225;89;232;239;232;239;260;260;252;252;252;252;260;232	P35579	225	Myosin-9;Myosin-11;Myosin-14	MYH9;MYH11;MYH14	0.83864	7.15779	7.02334e-09	102.57	98.048	93.371	1	QLLQANPILEAFGNAKTVKNDNSSRFGKFIR	QLLQANPILEAFGNAK(0.839)TVK(0.161)	QLLQANPILEAFGNAK(7.2)TVK(-7.2)	16	3	0.62386	0.85448	0.82208	NA	NA
P35998;C9JLS9	34;34	P35998	34	26S protease regulatory subunit 7	PSMC2	1	104.631	8.94473e-08	104.63	104.63	104.63	1	DKPIRALDEGDIALLKTYGQSTYSRQIKQVE	ALDEGDIALLK(1)TYGQSTYSR	ALDEGDIALLK(100)TYGQSTYSR	11	3	0.12173	0.89967	0.87474	NA	NA
P35998;C9JLS9	110;110	P35998	110	26S protease regulatory subunit 7	PSMC2	0.999826	37.5906	4.42562e-11	123.97	91.234	123.97	1	VARCTKIINADSEDPKYIINVKQFAKFVVDL	IINADSEDPK(1)YIINVK	IINADSEDPK(38)YIINVK(-38)	10	3	0.53473	1.1574	1.1346	NA	NA
P35998;C9JLS9	116;116	P35998	116	26S protease regulatory subunit 7	PSMC2	0.979884	16.8904	1.02382e-17	139.11	120.32	139.11	1	IINADSEDPKYIINVKQFAKFVVDLSDQVAP	IINADSEDPKYIINVK(0.98)QFAK(0.02)	IINADSEDPK(-42)YIINVK(17)QFAK(-17)	16	3	0.8728	0.85067	0.83067	1.4296	1.275
P35998;P35998-2	248;111	P35998	248	26S protease regulatory subunit 7	PSMC2	1	51.1468	0.0240597	51.147	43.916	51.147		TDACFIRVIGSELVQKYVGEGARMVRELFEM	VIGSELVQK(1)YVGEGAR	VIGSELVQK(51)YVGEGAR	9	3	0.91646	0.83193	0.80229	NA	NA
P36404;V9GYD0;P36404-2	71;71;71	P36404	71	ADP-ribosylation factor-like protein 2	ARL2;ARL2-SNX15	1	60.1963	1.3198e-05	93.823	66.794	60.196	1	EHRGFKLNIWDVGGQKSLRSYWRNYFESTDG	LNIWDVGGQK(1)SLR	LNIWDVGGQK(60)SLR	10	3	0.56331	1.395	1.3695	2.3803	2.1183
P37108	78	P37108	78	Signal recognition particle 14 kDa protein	SRP14	1	64.6747	0.00039062	64.675	51.574	64.675	1	GKKKISTVVSSKEVNKFQMAYSNLLRANMDG	EVNK(1)FQMAYSNLLR	EVNK(65)FQMAYSNLLR	4	3	-0.016551	1.2374	1.1995	NA	NA
P37837;F2Z393	130;130	P37837	130	Transaldolase	TALDO1	0.999575	33.7175	0.000742592	79.633	51.35	79.633	1	KDAMVARARRLIELYKEAGISKDRILIKLSS	LIELYK(1)EAGISK	LIELYK(34)EAGISK(-34)	6	3	-0.53099	1.4047	1.3943	NA	NA
P37837;F2Z393	269;269	P37837	269	Transaldolase	TALDO1	0.999044	30.191	5.16971e-05	77.871	77.871	77.871	1	TISPKLLGELLQDNAKLVPVLSAKAAQASDL	LLGELLQDNAK(0.999)LVPVLSAK(0.001)	LLGELLQDNAK(30)LVPVLSAK(-30)	11	3	0.27936	1.6583	1.6137	NA	NA
P37837;F2Z393	277;277	P37837	277	Transaldolase	TALDO1	0.999998	56.0329	3.36806e-07	109.36	109.36	109.36	1	ELLQDNAKLVPVLSAKAAQASDLEKIHLDEK	LVPVLSAK(1)AAQASDLEK	LVPVLSAK(56)AAQASDLEK(-56)	8	3	-0.21772	1.2882	1.2651	1.1284	1.0067
P37837;F2Z393	115;115	P37837	115	Transaldolase	TALDO1	1	60.4896	0.000500492	70.488	55.287	60.49	1	PGRVSTEVDARLSFDKDAMVARARRLIELYK	LSFDK(1)DAMVAR	LSFDK(60)DAMVAR	5	3	-0.079875	1.0686	1.0403	NA	NA
P38159;H0Y6E7;H3BT71;H3BR27;P38159-3;P38159-2;H3BNC1	22;24;22;22;22;22;22	P38159	22	RNA-binding motif protein, X chromosome;RNA-binding motif protein, X chromosome, N-terminally processed	RBMX	1	72.0828	1.78748e-71	207.82	167.3	207.82	1	PGKLFIGGLNTETNEKALEAVFGKYGRIVEV	LFIGGLNTETNEK(1)ALEAVFGK	LFIGGLNTETNEK(72)ALEAVFGK(-72)	13	3	-0.7979	2.3881	2.3624	0.87441	0.78361
P38919;I3L3H2;P60842;P60842-2;J3KT12;J3KTB5;J3QS69;J3QL43;J3QR64;J3QLN6;J3KS25;J3QKZ9;J3KT04;J3KSN7;E7EMV8;J3KS93;F8WE11;E9PBH4;J3QQP0;Q14240;Q14240-2;E7EQG2	60;60;54;54;54;38;54;54;65;18;52;18;55;38;55;38;56;55;54;55;56;55	P60842	54	Eukaryotic initiation factor 4A-III;Eukaryotic initiation factor 4A-III, N-terminally processed;Eukaryotic initiation factor 4A-I;Eukaryotic initiation factor 4A-II;Eukaryotic initiation factor 4A-II, N-terminally processed	EIF4A3;EIF4A1;EIF4A2	1	66.0216	1.0646e-10	117.37	117.37	66.022	1	LKESLLRGIYAYGFEKPSAIQQRAIIPCIKG;LREDLLRGIYAYGFEKPSAIQQRAIKQIIKG;LSESLLRGIYAYGFEKPSAIQQRAILPCIKG	GIYAYGFEK(1)PSAIQQR	GIYAYGFEK(66)PSAIQQR	9	3	-0.28582	1.0746	1.049	1.2748	1.1345
P38936	75	P38936	75	Cyclin-dependent kinase inhibitor 1	CDKN1A	1	40.0246	0.0278988	43.184	36.603	40.025	1	EGDFAWERVRGLGLPKLYLPTGPRRGRDELG	GLGLPK(1)LYLPTGPR	GLGLPK(40)LYLPTGPR	6	3	0.10922	0.79744	0.7919	NA	NA
P39023;G5E9G0;B5MCW2	286;234;234	P39023	286	60S ribosomal protein L3	RPL3	1	87.6605	5.79018e-05	104.2	78.962	104.2		QKGYHHRTEINKKIYKIGQGYLIKDGKLIKN	IYK(1)IGQGYLIK	IYK(88)IGQGYLIK(-88)	3	2	-1.2417	NA	NA	0.86635	0.78531
P40121;P40121-2;E7ENU9	243;228;243	P40121	243	Macrophage-capping protein	CAPG	0.998647	28.6824	0.00109908	57.496	54.055	57.496	1	PALKEGNPEEDLTADKANAQAAALYKVSDAT	EGNPEEDLTADK(0.999)ANAQAAALYK(0.001)	EGNPEEDLTADK(29)ANAQAAALYK(-29)	12	3	0.98417	1.1472	1.126	NA	NA
P41226	8	P41226	8	Ubiquitin-like modifier-activating enzyme 7	UBA7	1	176.321	2.12726e-47	176.32	176.32	176.32		________MDALDASKLLDEELYSRQLYVLG	MDALDASK(1)LLDEELYSR	MDALDASK(180)LLDEELYSR	8	2	-0.22391	NA	NA	1.1483	1.0221
P41440;P41440-2	479;439	P41440	479	Folate transporter 1	SLC19A1	0.999999	60.1652	0.000530254	76.049	59.686	76.049	1	PRQPPAQGLRSAAEEKAAQALSVQDKGLGGL	SAAEEK(1)AAQALSVQDK	SAAEEK(60)AAQALSVQDK(-60)	6	3	0.22074	1.3217	1.2769	1.2826	1.14
P43007	3	P43007	3	Neutral amino acid transporter A	SLC1A4	1	80.4957	3.54554e-15	96.748	95.783	80.496	1	_____________MEKSNETNGYLDSAQAGP	MEK(1)SNETNGYLDSAQAGPAAGPGAPGTAAGR	MEK(80)SNETNGYLDSAQAGPAAGPGAPGTAAGR	3	3	-0.0090214	1.6533	1.6081	1.2892	1.1552
P43686;P43686-2	125;94	P43686	125	26S protease regulatory subunit 6B	PSMC4	0.999685	35.016	9.8388e-06	71.872	50.933	71.872	1	NYYVRILSTIDRELLKPNASVALHKHSNALV	ILSTIDRELLK(1)PNASVALHK	ILSTIDRELLK(35)PNASVALHK(-35)	11	4	1.0928	1.2024	1.1771	NA	NA
P43686;P43686-2	238;207	P43686	238	26S protease regulatory subunit 6B	PSMC4	1	50.0792	0.00102936	63.631	47.137	50.079	1	TTAAFIRVVGSEFVQKYLGEGPRMVRDVFRL	VVGSEFVQK(1)YLGEGPR	VVGSEFVQK(50)YLGEGPR	9	3	0.14572	1.238	1.2031	NA	NA
P45974;P45974-2;F5H571	20;20;20	P45974	20	Ubiquitin carboxyl-terminal hydrolase 5	USP5	1	148.878	3.84629e-161	270.47	255.89	148.88	1	SEEALLSVLPTIRVPKAGDRVHKDECAFSFD	AELSEEALLSVLPTIRVPK(1)AGDR	AELSEEALLSVLPTIRVPK(150)AGDR	19	3	-0.28336	1.674	1.6596	1.8277	1.6505
P45974;P45974-2	423;423	P45974	423	Ubiquitin carboxyl-terminal hydrolase 5	USP5	1	91.812	2.28107e-05	91.812	72.754	91.812	1	VQDGIAPRMFKALIGKGHPEFSTNRQQDAQE	ALIGK(1)GHPEFSTNR	ALIGK(92)GHPEFSTNR	5	3	1.2152	NA	NA	1.4949	1.3454
P45974;P45974-2	743;720	P45974	743	Ubiquitin carboxyl-terminal hydrolase 5	USP5	1	57.2809	0.0650568	57.281	27.096	57.281		VTTIVSMGFSRDQALKALRATNNSLERAVDW	DQALK(1)ALR	DQALK(57)ALR	5	2	1.0011	NA	NA	1.7642	1.5653
P45974;P45974-2	184;184	P45974	184	Ubiquitin carboxyl-terminal hydrolase 5	USP5	1	42.7971	0.0175502	59.185	49.385	42.797	1	WDGEVRQVSKHAFSLKQLDNPARIPPCGWKC	HAFSLK(1)QLDNPAR	HAFSLK(43)QLDNPAR	6	3	0.66514	1.5398	1.5013	1.929	1.749
P45974;P45974-2	318;318	P45974	318	Ubiquitin carboxyl-terminal hydrolase 5	USP5	1	118.635	1.47318e-17	118.63	112.2	118.63	1	RIGEWELIQESGVPLKPLFGPGYTGIRNLGN	IGEWELIQESGVPLK(1)PLFGPGYTGIR	IGEWELIQESGVPLK(120)PLFGPGYTGIR	15	3	-2.3212	NA	NA	2.4273	2.1759
P45974;P45974-2	586;586	P45974	586	Ubiquitin carboxyl-terminal hydrolase 5	USP5	1	85.0865	2.15503e-05	85.231	63.428	85.087	1	IQIKKFTFGLDWVPKKLDVSIEMPEELDISQ	K(1)LDVSIEMPEELDISQLR	K(85)LDVSIEMPEELDISQLR	1	3	2.4757	1.0845	1.0606	1.0781	0.96894
P45974;P45974-2	360;360	P45974	360	Ubiquitin carboxyl-terminal hydrolase 5	USP5	1	148.916	2.62644e-62	195.3	195.3	152.48	1	FSIPDFQRKYVDKLEKIFQNAPTDPTQDFST	LEK(1)IFQNAPTDPTQDFSTQVAK	LEK(150)IFQNAPTDPTQDFSTQVAK(-150)	3	3	-0.31863	1.2782	1.2576	1.5028	1.3525
P45974;P45974-2	793;770	P45974	793	Ubiquitin carboxyl-terminal hydrolase 5	USP5	1	107.825	3.37374e-07	109.35	109.35	107.82	1	RSAADSISESVPVGPKVRDGPGKYQLFAFIS	SAADSISESVPVGPK(1)VR	SAADSISESVPVGPK(110)VR	15	3	0.34387	1.282	1.2681	1.3578	1.2172
P46060	452	P46060	452	Ran GTPase-activating protein 1	RANGAP1	1	85.9738	1.8009e-05	85.974	81.535	85.974	1	FLAFPSPEKLLRLGPKSSVLIAQQTDTSDPE	LGPK(1)SSVLIAQQTDTSDPEK	LGPK(86)SSVLIAQQTDTSDPEK(-86)	4	3	0.51907	1.6072	1.5616	NA	NA
P46060	524	P46060	524	Ran GTPase-activating protein 1	RANGAP1	0.851028	7.56838	4.81664e-06	91.858	71.194	91.858	1	SNTFLTRLLVHMGLLKSEDKVKAIANLYGPL	LLVHMGLLK(0.851)SEDK(0.149)	LLVHMGLLK(7.6)SEDK(-7.6)	9	3	0.92984	NA	NA	1.326	1.2072
P46781	155	P46781	155	40S ribosomal protein S9	RPS9	1	112.506	6.23799e-08	112.51	90.949	112.51	1	QVVNIPSFIVRLDSQKHIDFSLRSPYGGGRP	LDSQK(1)HIDFSLR	LDSQK(110)HIDFSLR	5	3	1.419	1.0021	0.97445	NA	NA
P46783	138	P46783	138	40S ribosomal protein S10	RPS10	0.981177	17.1706	1.00843e-36	164.27	150.54	157.83	1	DRDTYRRSAVPPGADKKAEAGAGSATEFQFR	SAVPPGADK(0.981)K(0.019)AEAGAGSATEFQFR	SAVPPGADK(17)K(-17)AEAGAGSATEFQFR	9	3	-0.27767	0.95648	0.94304	0.90582	0.80739
P48449;P48449-2;P48449-3;A0A0G2JQD0	432;352;421;249	P48449	432	Lanosterol synthase	LSS	1	168.455	1.02943e-33	168.45	159.08	168.45	1	FLRLSQVPDNPPDYQKYYRQMRKGGFSFSTL	LSQVPDNPPDYQK(1)YYR	LSQVPDNPPDYQK(170)YYR	13	3	-0.16252	1.0101	0.99651	1.1449	1.0251
P49327;A0A0U1RQF0;A0A0U1RRG3	70;70;70	P49327	70	Fatty acid synthase;[Acyl-carrier-protein] S-acetyltransferase;[Acyl-carrier-protein] S-malonyltransferase;3-oxoacyl-[acyl-carrier-protein] synthase;3-oxoacyl-[acyl-carrier-protein] reductase;3-hydroxyacyl-[acyl-carrier-protein] dehydratase;Enoyl-[acyl-carrier-protein] reductase;Oleoyl-[acyl-carrier-protein] hydrolase	FASN	1	81.0159	1.64026e-06	81.016	81.016	81.016	1	KDLSRFDASFFGVHPKQAHTMDPQLRLLLEV	FDASFFGVHPK(1)QAHTMDPQLR	FDASFFGVHPK(81)QAHTMDPQLR	11	4	-0.95122	0.89588	0.87317	NA	NA
P49327;A0A0U1RQF0	1151;1151	P49327	1151	Fatty acid synthase;[Acyl-carrier-protein] S-acetyltransferase;[Acyl-carrier-protein] S-malonyltransferase;3-oxoacyl-[acyl-carrier-protein] synthase;3-oxoacyl-[acyl-carrier-protein] reductase;3-hydroxyacyl-[acyl-carrier-protein] dehydratase;Enoyl-[acyl-carrier-protein] reductase;Oleoyl-[acyl-carrier-protein] hydrolase	FASN	0.999939	42.1809	5.54352e-05	96.993	68.36	96.993	1	EELQLCKGLVQALQTKVTQQGLKMVVPGLDG	GLVQALQTK(1)VTQQGLK	GLVQALQTK(42)VTQQGLK(-42)	9	3	0.88452	NA	NA	1.8944	1.7049
P49327;A0A0U1RQF0	1158;1158	P49327	1158	Fatty acid synthase;[Acyl-carrier-protein] S-acetyltransferase;[Acyl-carrier-protein] S-malonyltransferase;3-oxoacyl-[acyl-carrier-protein] synthase;3-oxoacyl-[acyl-carrier-protein] reductase;3-hydroxyacyl-[acyl-carrier-protein] dehydratase;Enoyl-[acyl-carrier-protein] reductase;Oleoyl-[acyl-carrier-protein] hydrolase	FASN	1	55.7826	0.000145113	55.783	55.783	55.783	1	GLVQALQTKVTQQGLKMVVPGLDGAQIPRDP	VTQQGLK(1)MVVPGLDGAQIPRDPSQQELPR	VTQQGLK(56)MVVPGLDGAQIPRDPSQQELPR	7	4	0.19286	1.1633	1.1421	1.4591	1.2857
P49327;A0A0U1RQF0	1072;1072	P49327	1072	Fatty acid synthase;[Acyl-carrier-protein] S-acetyltransferase;[Acyl-carrier-protein] S-malonyltransferase;3-oxoacyl-[acyl-carrier-protein] synthase;3-oxoacyl-[acyl-carrier-protein] reductase;3-hydroxyacyl-[acyl-carrier-protein] dehydratase;Enoyl-[acyl-carrier-protein] reductase;Oleoyl-[acyl-carrier-protein] hydrolase	FASN	1	75.5643	0.000137848	75.564	65.984	75.564		IDPATHRQKLYTLQDKAQVADVVVSRWLRVT	LYTLQDK(1)AQVADVVVSR	LYTLQDK(76)AQVADVVVSR	7	3	-0.016372	NA	NA	1.0463	0.93227
P49327;A0A0U1RQF0	1866;1864	P49327	1866	Fatty acid synthase;[Acyl-carrier-protein] S-acetyltransferase;[Acyl-carrier-protein] S-malonyltransferase;3-oxoacyl-[acyl-carrier-protein] synthase;3-oxoacyl-[acyl-carrier-protein] reductase;3-hydroxyacyl-[acyl-carrier-protein] dehydratase;Enoyl-[acyl-carrier-protein] reductase;Oleoyl-[acyl-carrier-protein] hydrolase	FASN	0.828869	8.56726	1.73832e-06	93.269	90.304	40.047	1	KVVVQVLAEEPEAVLKGAKPKLMSAISKTFC	VVVQVLAEEPEAVLK(0.829)GAK(0.115)PK(0.056)	VVVQVLAEEPEAVLK(8.6)GAK(-8.6)PK(-12)	15	4	-0.30588	0.85127	0.8211	0.91979	0.81846
P49368;B4DUR8;P49368-2;E9PRC8;E9PM09;Q5SZX6;E9PQ35;Q5SZX9;Q5SZW8	128;83;90;127;107;152;49;151;114	P49368	128	T-complex protein 1 subunit gamma	CCT3	0.999984	47.8439	0.0588372	47.844	26.974	47.844		LEQQMHPTVVISAYRKALDDMISTLKKISIP	K(1)ALDDMISTLK	K(48)ALDDMISTLK(-48)	1	2	0.0082581	1.4151	1.3548	NA	NA
P50395;P50395-2;Q5SX87;Q5SX86	142;97;132;106	P50395	142	Rab GDP dissociation inhibitor beta	GDI2	0.999995	53.2319	8.8481e-05	89.624	89.624	89.624	1	LASSLMGLFEKRRFRKFLVYVANFDEKDPRT	K(1)FLVYVANFDEKDPR	K(53)FLVYVANFDEK(-53)DPR	1	3	-0.24472	1.2482	1.219	NA	NA
P50395;P50395-2	360;315	P50395	360	Rab GDP dissociation inhibitor beta	GDI2	0.820713	6.60642	0.00021404	86.378	86.378	86.378	1	AQGKYIAIVSTTVETKEPEKEIRPALELLEP	YIAIVSTTVETK(0.821)EPEK(0.179)	YIAIVSTTVETK(6.6)EPEK(-6.6)	12	3	-0.50161	1.2985	1.2475	NA	NA
P50502;Q8NFI4	364;364	P50502	364	Hsc70-interacting protein;Putative protein FAM10A5	ST13;ST13P5	1	64.2645	0.00936444	65.156	65.156	64.265	1	QSNPKVMNLISKLSAKFGGQA__________	LSAK(1)FGGQA	LSAK(64)FGGQA	4	2	-0.12448	0.97798	0.96516	0.92871	0.83555
P50502;Q8NFI4	360;360	P50502	360	Hsc70-interacting protein;Putative protein FAM10A5	ST13;ST13P5	0.986349	18.5886	0.00265298	63.283	63.283	42.843	1	MSKYQSNPKVMNLISKLSAKFGGQA______	VMNLISK(0.986)LSAK(0.014)	VMNLISK(19)LSAK(-19)	7	3	-0.31166	0.9706	0.96087	NA	NA
P50502;Q8NFI4	353;353	P50502	353	Hsc70-interacting protein;Putative protein FAM10A5	ST13;ST13P5	0.999944	42.514	0.000446806	67.234	54.313	67.234	1	VAQNPANMSKYQSNPKVMNLISKLSAKFGGQ	YQSNPK(1)VMNLISK	YQSNPK(43)VMNLISK(-43)	6	3	-1.0002	1.0237	1.0063	0.93122	0.84351
P50990	7	P50990	7	T-complex protein 1 subunit theta	CCT8	1	63.0486	4.80993e-06	96.734	96.734	96.734	1	_________MALHVPKAPGFAQMLKEGAKHF	ALHVPK(1)APGFAQMLK	ALHVPK(63)APGFAQMLK(-63)	6	3	-0.72773	0.82649	0.81496	NA	NA
P50990	16	P50990	16	T-complex protein 1 subunit theta	CCT8	0.938465	11.833	0.0109646	42.317	28.654	42.317	1	MALHVPKAPGFAQMLKEGAKHFSGLEEAVYR	APGFAQMLK(0.938)EGAK(0.062)	APGFAQMLK(12)EGAK(-12)	9	3	-0.68626	1.2252	1.1521	NA	NA
P50990;P50990-2;P50990-3	400;381;327	P50990	400	T-complex protein 1 subunit theta	CCT8	1	111.116	4.37404e-08	111.12	84.992	111.12	1	MDDIERAVDDGVNTFKVLTRDKRLVPGGGAT	AVDDGVNTFK(1)VLTR	AVDDGVNTFK(110)VLTR	10	3	0.68457	0.80178	0.77597	NA	NA
P50990;P50990-2;H7C4C8	62;43;54	P50990	62	T-complex protein 1 subunit theta	CCT8	1	120.112	3.12198e-12	120.11	120.11	120.11	1	YGPNGMNKMVINHLEKLFVTNDAATILRELE	MVINHLEK(1)LFVTNDAATILR	MVINHLEK(120)LFVTNDAATILR	8	3	0.55136	1.0474	1.0127	NA	NA
P51148;P51148-2;K7ERI8;K7ERQ8;K7ENY4	135;168;135;135;66	P51148	135	Ras-related protein Rab-5C	RAB5C	0.99847	28.1462	5.65583e-41	162.09	141.35	162.09	1	QRQASPNIVIALAGNKADLASKRAVEFQEAQ	QASPNIVIALAGNK(0.998)ADLASK(0.002)	QASPNIVIALAGNK(28)ADLASK(-28)	14	3	0.71404	NA	NA	1.6152	1.4889
P51665	180	P51665	180	26S proteasome non-ATPase regulatory subunit 7	PSMD7	1	72.2905	1.05458e-05	95.264	83.472	72.29	1	EEAEEVGVEHLLRDIKDTTVGTLSQRITNQV	DIK(1)DTTVGTLSQR	DIK(72)DTTVGTLSQR	3	2	0.31801	0.90301	0.88295	1.4626	1.298
P51809;P51809-3;P51809-2	137;96;137	P51809	137	Vesicle-associated membrane protein 7	VAMP7	1	143.672	2.33001e-24	143.67	133.48	143.67	1	GLDKVMETQAQVDELKGIMVRNIDLVAQRGE	VMETQAQVDELK(1)GIMVR	VMETQAQVDELK(140)GIMVR	12	3	0.052469	1.0698	1.0419	NA	NA
P51854;P51854-4	467;411	P51854	467	Transketolase-like protein 1	TKTL1	1	72.607	0.00149298	72.607	64.12	72.607	1	MVIYTPQERFEIGQAKVLRHCVSDKVTVIGA	FEIGQAK(1)VLR	FEIGQAK(73)VLR	7	3	0.065713	NA	NA	0.97507	0.86974
P51854;P51854-4;P51854-1	234;178;178	P51854	234	Transketolase-like protein 1	TKTL1	1	69.979	4.78104e-05	69.979	66.431	69.979	1	GRGTPSIEDAESWHAKPMPRERADAIIKLIE	GTPSIEDAESWHAK(1)PMPR	GTPSIEDAESWHAK(70)PMPR	14	4	0.0023278	NA	NA	1.3487	1.1978
P51854;P51854-4;P51854-1	512;456;473	P51854	512	Transketolase-like protein 1	TKTL1	1	102.686	1.56993e-71	210.43	210.43	210.43	1	SKQDIFIRVIDLFTIKPLDVATIVSSAKATE	VIDLFTIK(1)PLDVATIVSSAK	VIDLFTIK(100)PLDVATIVSSAK(-100)	8	3	0.48607	NA	NA	1.0644	0.95398
P51854;P51854-4;P51854-1	524;468;485	P51854	524	Transketolase-like protein 1	TKTL1	1	112.089	8.04698e-48	171.52	168.55	171.52	1	FTIKPLDVATIVSSAKATEGRIITVEDHYPQ	VIDLFTIKPLDVATIVSSAK(1)ATEGR	VIDLFTIK(-110)PLDVATIVSSAK(110)ATEGR	20	4	-0.72603	NA	NA	1.1518	1.0298
P51854;P51854-4;P51854-1	327;271;271	P51854	327	Transketolase-like protein 1	TKTL1	1	85.493	0.000149226	85.493	81.525	85.493	1	LDGDTRYSTFSEIFNKEYPERFIECFMAEQN	YSTFSEIFNK(1)EYPER	YSTFSEIFNK(85)EYPER	10	3	-0.053037	NA	NA	1.2583	1.1291
P51970	106	P51970	106	NADH dehydrogenase [ubiquinone] 1 alpha subcomplex subunit 8	NDUFA8	1	64.1212	0.000108245	81.494	66.004	64.121	1	YTGQQLFRHCRKQQAKFDECVLDKLGWVRPD	QQAK(1)FDECVLDK	QQAK(64)FDECVLDK(-64)	4	3	1.2748	1.2547	1.2198	NA	NA
P52209;P52209-2	377;364	P52209	377	6-phosphogluconate dehydrogenase, decarboxylating	PGD	1	127.883	2.01475e-18	134.87	127.77	134.87	1	WRGGCIIRSVFLGKIKDAFDRNPELQNLLLD	IK(1)DAFDRNPELQNLLLDDFFK	IK(130)DAFDRNPELQNLLLDDFFK(-130)	2	4	0.77245	NA	NA	1.1441	1.0251
P52209;P52209-2;K7EMN2;K7EM49;K7EPF6	59;46;46;46;56	P52209	59	6-phosphogluconate dehydrogenase, decarboxylating	PGD	0.993438	21.8012	0.000288368	69.716	45.462	69.716	1	ANEAKGTKVVGAQSLKEMVSKLKKPRRIILL	VVGAQSLK(0.993)EMVSK(0.007)	VVGAQSLK(22)EMVSK(-22)	8	3	0.20808	1.2568	1.2421	1.0306	0.92671
P52565;J3KRE2	167;92	P52565	167	Rho GDP-dissociation inhibitor 1	ARHGDIA	1	58.4895	0.000136797	58.49	50.497	58.49	1	RAEEYEFLTPVEEAPKGMLARGSYSIKSRFT	AEEYEFLTPVEEAPK(1)GMLAR	AEEYEFLTPVEEAPK(58)GMLAR	15	3	1.3027	1.1517	1.1102	NA	NA
P52565;J3QQX2;J3KTF8	141;141;141	P52565	141	Rho GDP-dissociation inhibitor 1	ARHGDIA	1	89.5064	8.18642e-06	89.506	84.615	89.506	1	MKYIQHTYRKGVKIDKTDYMVGSYGPRAEEY	IDK(1)TDYMVGSYGPR	IDK(90)TDYMVGSYGPR	3	3	1.4967	0.93171	0.92064	1.11	0.9961
P52566;H0YGX7	164;158	P52566	164	Rho GDP-dissociation inhibitor 2	ARHGDIB	1	42.8939	0.00046347	42.894	42.894	42.894	1	RPEEYEFLTPVEEAPKGMLARGTYHNKSFFT	ATFMVGSYGPRPEEYEFLTPVEEAPK(1)GMLAR	ATFMVGSYGPRPEEYEFLTPVEEAPK(43)GMLAR	26	4	0.54216	0.98747	0.96509	NA	NA
P52566;F5H3P3;H0YGX7;F5H6Q0;F5H2R5	33;33;28;33;33	P52566	33	Rho GDP-dissociation inhibitor 2	ARHGDIB	0.999978	46.7598	0.00147466	70.802	53.724	70.802	1	LDSKLNYKPPPQKSLKELQEMDKDDESLIKY	SLK(1)ELQEMDKDDESLIK	SLK(47)ELQEMDK(-47)DDESLIK(-61)	3	3	-0.018283	NA	NA	1.0229	0.93341
P52566;F5H3P3;F5H6Q0;F5H2R5	4;4;4;4	P52566	4	Rho GDP-dissociation inhibitor 2	ARHGDIB	1	88.7588	9.15553e-07	96.848	94.959	96.848	1	____________MTEKAPEPHVEEDDDDELD	TEK(1)APEPHVEEDDDDELDSK	TEK(89)APEPHVEEDDDDELDSK(-89)	3	3	-0.76446	1.0017	0.97281	1.1219	1.0195
P52566;F5H3P3;H0YGX7;F5H6Q0;F5H2R5	63;63;58;63;63	P52566	63	Rho GDP-dissociation inhibitor 2	ARHGDIB	1	72.9898	1.80256e-05	72.99	72.99	72.99	1	YKKTLLGDGPVVTDPKAPNVVVTRLTLVCES	TLLGDGPVVTDPK(1)APNVVVTR	TLLGDGPVVTDPK(73)APNVVVTR	13	3	-2.4842	1.6563	1.6206	NA	NA
P52566;H0YGX7	138;132	P52566	138	Rho GDP-dissociation inhibitor 2	ARHGDIB	1	93.1912	8.41857e-13	93.384	77.496	93.384	1	LKYVQHTYRTGVKVDKATFMVGSYGPRPEEY	VDK(1)ATFMVGSYGPRPEEYEFLTPVEEAPK	VDK(93)ATFMVGSYGPRPEEYEFLTPVEEAPK(-93)	3	4	-0.59799	NA	NA	0.95541	0.84891
P52888;K7EP46;K7EIK4;K7EMU4;K7EL32;K7EL02;P52888-2	538;417;49;162;82;121;49	P52888	538	Thimet oligopeptidase	THOP1	1	59.0674	0.00594113	59.067	29.981	59.067	1	RHYRTGSAVPRELLEKLIESRQANTGLFNLR	ELLEK(1)LIESR	ELLEK(59)LIESR	5	2	0.31093	2.1095	2.107	NA	NA
P52907	118	P52907	118	F-actin-capping protein subunit alpha-1	CAPZA1	1	59.2522	0.000405768	59.252	59.252	59.252	1	KEASDPQPEEADGGLKSWRESCDSALRAYVK	EASDPQPEEADGGLK(1)SWR	EASDPQPEEADGGLK(59)SWR	15	3	0.36678	NA	NA	1.0894	0.97079
P52948;P52948-6;P52948-5;P52948-2;H7C3P6;A0A3B3ITD8	1341;1238;1324;1324;277;1324	P52948	1341	Nuclear pore complex protein Nup98-Nup96;Nuclear pore complex protein Nup98;Nuclear pore complex protein Nup96	NUP98	1	54.2343	0.0179474	54.234	43.129	54.234	1	QKNSPVEAVFSYLTGKRISEACSLAQQSGDH	NSPVEAVFSYLTGK(1)R	NSPVEAVFSYLTGK(54)R	14	3	-0.51133	0.96833	0.9555	NA	NA
P53396;P53396-2;P53396-3	991;981;720	P53396	991	ATP-citrate synthase	ACLY	1	70.0282	0.00268949	70.028	41.824	70.028	1	RVKSINNPDMRVQILKDYVRQHFPATPLLDY	VQILK(1)DYVR	VQILK(70)DYVR	5	3	-1.0652	0.93528	0.92409	NA	NA
P53621;P53621-2;A0A3B3IT15;A0A3B3ISC6;A0A3B3IS84;A0A3B3IU89;A0A3B3ISK1;A0A3B3ITV3	271;271;271;120;271;111;271;271	P53621	271	Coatomer subunit alpha;Xenin;Proxenin	COPA	1	150.111	5.62062e-25	150.11	132.62	150.11	1	VFHPRQELILSNSEDKSIRVWDMSKRTGVQT	QELILSNSEDK(1)SIR	QELILSNSEDK(150)SIR	11	3	1.107	0.91553	0.90259	NA	NA
P53999	68	P53999	68	Activated RNA polymerase II transcriptional coactivator p15	SUB1	1	43.8967	0.0111963	43.897	38.413	43.897	1	KQSSSSRDDNMFQIGKMRYVSVRDFKGKVLI	DDNMFQIGK(1)MR	DDNMFQIGK(44)MR	9	3	0.0021564	1.1984	1.1557	NA	NA
P54136;P54136-2	557;485	P54136	557	Arginine--tRNA ligase, cytoplasmic	RARS	1	49.4829	0.013111	49.483	36.65	49.483	1	RSIARLANIDEEMLQKAARETKILLDHEKEW	LANIDEEMLQK(1)AAR	LANIDEEMLQK(49)AAR	11	3	1.9621	0.61609	0.59883	NA	NA
P54725;P54725-3;K7ENJ0;K7ELW1;A0A494C0B4;P54725-2	47;47;47;47;47;47	P54725	47	UV excision repair protein RAD23 homolog A	RAD23A	0.998543	28.3599	0.000843131	68.277	58.226	65.943	1	IEAEKGRDAFPVAGQKLIYAGKILSDDVPIR	GRDAFPVAGQK(0.999)LIYAGK(0.001)	GRDAFPVAGQK(28)LIYAGK(-28)	11	3	-2.5161	1.4019	1.3703	NA	NA
P54725;P54725-3;K7ENJ0;K7ELW1;A0A494C0B4;P54725-2	53;53;53;53;53;53	P54725	53	UV excision repair protein RAD23 homolog A	RAD23A	1	69.7372	3.60689e-24	147.16	137.24	69.737	1	RDAFPVAGQKLIYAGKILSDDVPIRDYRIDE	LIYAGK(1)ILSDDVPIRDYR	LIYAGK(70)ILSDDVPIRDYR	6	3	-0.91542	1.2058	1.1853	1.2028	1.07
P54725;P54725-3;K7ENJ0;K7ELW1;A0A494C0B4;P54725-2	16;16;16;16;16;16	P54725	16	UV excision repair protein RAD23 homolog A	RAD23A	1	51.4453	0.0121323	51.445	42.716	51.445	1	MAVTITLKTLQQQTFKIRMEPDETVKVLKEK	TLQQQTFK(1)IR	TLQQQTFK(51)IR	8	3	-0.5981	NA	NA	1.33	1.2091
P54727;Q5W0S5;Q5W0S4	45;45;24	P54727	45	UV excision repair protein RAD23 homolog B	RAD23B	0.996478	24.5162	0.000843131	68.277	58.226	68.277	1	IESEKGKDAFPVAGQKLIYAGKILNDDTALK	DAFPVAGQK(0.996)LIYAGK(0.004)	DAFPVAGQK(25)LIYAGK(-25)	9	3	0.71151	1.4019	1.3703	NA	NA
P54727;Q5W0S5;Q5W0S4	51;51;30	P54727	51	UV excision repair protein RAD23 homolog B	RAD23B	0.999998	56.4238	4.66184e-05	95.428	61.632	95.428	1	KDAFPVAGQKLIYAGKILNDDTALKEYKIDE	LIYAGK(1)ILNDDTALK	LIYAGK(56)ILNDDTALK(-56)	6	3	-0.58699	1.3671	1.3399	1.2045	1.0764
P54727;Q5W0S5;Q5W0S4	76;76;55	P54727	76	UV excision repair protein RAD23 homolog B	RAD23B	0.943556	12.2315	7.7331e-09	123.88	116.24	123.88	1	EYKIDEKNFVVVMVTKPKAVSTPAPATTQQS	NFVVVMVTK(0.944)PK(0.056)	NFVVVMVTK(12)PK(-12)	9	2	-0.38163	1.1183	1.1031	1.345	1.2055
P54727;Q5W0S5	14;14	P54727	14	UV excision repair protein RAD23 homolog B	RAD23B	0.999382	32.0863	0.0439553	44.577	35.294	44.577		__MQVTLKTLQQQTFKIDIDPEETVKALKEK	TLQQQTFK(0.999)IDIDPEETVK(0.001)	TLQQQTFK(32)IDIDPEETVK(-32)	8	3	1.1826	1.6692	1.6433	NA	NA
P55036;H0Y3Y9	262;78	P55036	262	26S proteasome non-ATPase regulatory subunit 4	PSMD4	1	155.918	1.09916e-101	223.42	223.42	155.92	1	GIATTGTEDSDDALLKMTISQQEFGRTGLPD	AAAASAAEAGIATTGTEDSDDALLK(1)MTISQQEFGR	AAAASAAEAGIATTGTEDSDDALLK(160)MTISQQEFGR	25	4	0.3295	1.3985	1.3504	1.2771	1.1472
P55036;Q5VWC4;A6PVX3;P55036-2;A2A3N6	135;135;120;135;620	P55036	135	26S proteasome non-ATPase regulatory subunit 4;Putative PIP5K1A and PSMD4-like protein	PSMD4;PIPSL	1	149.645	9.8985e-34	165.66	165.66	165.66	1	NEKDLVKLAKRLKKEKVNVDIINFGEEEVNT	EK(1)VNVDIINFGEEEVNTEK	EK(150)VNVDIINFGEEEVNTEK(-150)	2	3	1.124	1.2455	1.2022	NA	NA
P55036;Q5VWC4;A6PVX3;P55036-2	122;122;107;122	P55036	122	26S proteasome non-ATPase regulatory subunit 4	PSMD4	0.969531	15.0271	1.30836e-16	129.32	129.32	129.32	1	MRIIAFVGSPVEDNEKDLVKLAKRLKKEKVN	IIAFVGSPVEDNEK(0.97)DLVK(0.03)	IIAFVGSPVEDNEK(15)DLVK(-15)	14	3	-0.72406	1.3328	1.2863	1.1444	1.015
P55072	8	P55072	8	Transitional endoplasmic reticulum ATPase	VCP	1	92.1014	4.19065e-17	128.69	128.69	128.69	1	________MASGADSKGDDLSTAILKQKNRP	ASGADSK(1)GDDLSTAILK	ASGADSK(92)GDDLSTAILK(-92)	7	3	-0.89345	1.3017	1.2742	1.4144	1.2591
P55072	18	P55072	18	Transitional endoplasmic reticulum ATPase	VCP	0.98834	19.2822	1.15359e-101	230.99	219.94	190.96	1	SGADSKGDDLSTAILKQKNRPNRLIVDEAIN	ASGADSKGDDLSTAILK(0.988)QK(0.012)	ASGADSK(-140)GDDLSTAILK(19)QK(-19)	17	3	-1.0591	1.4119	1.3926	1.6563	1.5346
P55072	505	P55072	505	Transitional endoplasmic reticulum ATPase	VCP	0.999997	54.9233	2.13737e-17	135.28	122.86	71.555	1	QELVQYPVEHPDKFLKFGMTPSKGVLFYGPP	FLK(1)FGMTPSK	FLK(55)FGMTPSK(-55)	3	3	-0.44284	1.1754	1.1572	1.2165	1.0914
P55072	486	P55072	486	Transitional endoplasmic reticulum ATPase	VCP	1	62.0644	0.000448257	62.064	62.064	62.064	1	VPQVTWEDIGGLEDVKRELQELVQYPVEHPD	ETVVEVPQVTWEDIGGLEDVK(1)R	ETVVEVPQVTWEDIGGLEDVK(62)R	21	3	0.63703	NA	NA	1.973	1.779
P55072	386	P55072	386	Transitional endoplasmic reticulum ATPase	VCP	0.842902	7.29606	0.00303384	53.342	53.342	52.576	1	IPDATGRLEILQIHTKNMKLADDVDLEQVAN	LEILQIHTK(0.843)NMK(0.157)	LEILQIHTK(7.3)NMK(-7.3)	9	3	-0.20239	2.7377	2.6541	2.7562	2.5024
P55072	336	P55072	336	Transitional endoplasmic reticulum ATPase	VCP	1	72.4172	1.8438e-07	101.36	90.095	72.417	1	ERRIVSQLLTLMDGLKQRAHVIVMAATNRPN	IVSQLLTLMDGLK(1)QR	IVSQLLTLMDGLK(72)QR	13	3	-0.46199	1.0388	1.0219	NA	NA
P55072	668	P55072	668	Transitional endoplasmic reticulum ATPase	VCP	1	96.6397	1.23583e-17	137.19	119.91	137.19	1	RVAILKANLRKSPVAKDVDLEFLAKMTNGFS	SPVAK(1)DVDLEFLAK	SPVAK(97)DVDLEFLAK(-97)	5	3	-1.2104	1.9725	1.9449	2.0103	1.8229
P55072	754	P55072	754	Transitional endoplasmic reticulum ATPase	VCP	1	111.38	1.28644e-08	111.38	107.08	111.38	1	AMRFARRSVSDNDIRKYEMFAQTLQQSRGFG	K(1)YEMFAQTLQQSR	K(110)YEMFAQTLQQSR	1	3	1.1276	1.9186	1.879	NA	NA
P55072	651	P55072	651	Transitional endoplasmic reticulum ATPase	VCP	1	58.2748	0.00130626	63.134	63.134	58.275	1	PGRLDQLIYIPLPDEKSRVAILKANLRKSPV	LDQLIYIPLPDEK(1)SR	LDQLIYIPLPDEK(58)SR	13	3	1.4432	1.685	1.6381	2.1128	1.8832
P55769;B1AHD1;A0A3B3IUA2	9;13;153	P55769	9	NHP2-like protein 1;NHP2-like protein 1, N-terminally processed	NHP2L1	0.995968	23.927	0.00374755	42.711	38.605	42.711	1	_______MTEADVNPKAYPLADAHLTKKLLD	TEADVNPK(0.996)AYPLADAHLTK(0.004)	TEADVNPK(24)AYPLADAHLTK(-24)	8	3	2.2354	0.86939	0.84225	NA	NA
P59998;P59998-3;P59998-4	166;185;76	P59998	166	Actin-related protein 2/3 complex subunit 4	ARPC4	1	62.6585	0.0256753	62.659	46.119	62.659		LSVNARARIVAEEFLKNF_____________	IVAEEFLK(1)NF	IVAEEFLK(63)NF	8	2	-0.45281	1.3934	1.3568	NA	NA
P60174;P60174-3;P60174-4;U3KPZ0;U3KQF3	142;179;60;60;60	P60174	142	Triosephosphate isomerase	TPI1	0.9998	36.9962	0.000584651	58.672	53.013	58.672	1	CIGEKLDEREAGITEKVVFEQTKVIADNVKD	LDEREAGITEK(1)VVFEQTK	LDEREAGITEK(37)VVFEQTK(-37)	11	3	-0.57217	1.2734	1.2406	NA	NA
P60709;P63261;E7EVS6;A0A2R8Y793;I3L3I0;I3L1U9;A0A2R8YGF8;I3L3R2;J3KT65;A0A6Q8PH58;G5E9R0;K7EM38;C9JUM1;C9JZR7;C9JTX5;P68032;P68133;P62736;P63267;A6NL76;F8WB63;B8ZZJ2;C9JFL5;F6UVQ4;F6QUT6	50;50;50;50;50;50;50;50;50;50;50;50;50;50;50;52;52;52;51;52;51;51;51;52;52	P60709	50	Actin, cytoplasmic 1;Actin, cytoplasmic 1, N-terminally processed;Actin, cytoplasmic 2;Actin, cytoplasmic 2, N-terminally processed;Actin, alpha cardiac muscle 1;Actin, alpha skeletal muscle;Actin, aortic smooth muscle;Actin, gamma-enteric smooth muscle	ACTB;ACTG1;ACTC1;ACTA1;ACTA2;ACTG2	1	68.0627	6.41552e-09	94.463	85.969	93.269	1	VGRPRHQGVMVGMGQKDSYVGDEAQSKRGIL	HQGVMVGMGQK(1)DSYVGDEAQSK	HQGVMVGMGQK(68)DSYVGDEAQSK(-68)	11	4	-0.1951	1.3459	1.324	1.1849	1.0598
P60842;P60842-2;J3KT12;J3KTB5;J3QS69;J3KSZ0;J3QL43;J3QR64;J3QLN6;J3KS25;J3QKZ9	146;146;146;130;144;29;146;157;110;144;110	P60842	146	Eukaryotic initiation factor 4A-I	EIF4A1	1	65.4537	6.57298e-45	181.26	149.5	65.454	1	CHACIGGTNVRAEVQKLQMEAPHIIVGTPGR	AEVQK(1)LQMEAPHIIVGTPGR	AEVQK(65)LQMEAPHIIVGTPGR	5	4	-0.3848	1.319	1.2838	1.9871	1.7612
P60842;P60842-2;J3KT12;J3KSZ0;J3QL52	309;309;309;192;31	P60842	309	Eukaryotic initiation factor 4A-I	EIF4A1	1	93.1533	7.31246e-05	93.153	89.119	93.153	1	ARDFTVSAMHGDMDQKERDVIMREFRSGSSR	DFTVSAMHGDMDQK(1)ER	DFTVSAMHGDMDQK(93)ER	14	3	0.95238	1.1781	1.1472	1.3808	1.2166
P60842	381	P60842	381	Eukaryotic initiation factor 4A-I	EIF4A1	1	68.034	2.89376e-06	93.959	86.049	68.034	1	FGRKGVAINMVTEEDKRTLRDIETFYNTSIE	GVAINMVTEEDK(1)R	GVAINMVTEEDK(68)R	12	3	0.81529	1.3718	1.3237	NA	NA
P60842;P60842-2;J3KT12;J3KTB5;J3QS69;J3KSZ0;J3KTN0	237;237;237;221;235;120;60	P60842	237	Eukaryotic initiation factor 4A-I	EIF4A1	0.8923	9.18297	0.00515245	56.147	38.658	56.147	1	EVTKKFMRDPIRILVKKEELTLEGIRQFYIN	ILVK(0.892)K(0.108)EELTLEGIR	ILVK(9.2)K(-9.2)EELTLEGIR	4	3	-1.0768	1.1759	1.1392	NA	NA
P60842	369	P60842	369	Eukaryotic initiation factor 4A-I	EIF4A1	1	63.7837	0.0106302	67.964	56.171	67.964	1	ENYIHRIGRGGRFGRKGVAINMVTEEDKRTL	K(1)GVAINMVTEEDKR	K(64)GVAINMVTEEDK(-64)R	1	3	0.11477	1.1803	1.1547	NA	NA
P60842;P60842-2;J3KT12;J3KTB5;J3QS69;J3KSZ0;J3QL43;J3QR64;J3QLN6;J3KS25	174;174;174;158;172;57;174;185;138;172	P60842	174	Eukaryotic initiation factor 4A-I	EIF4A1	0.986849	18.7529	0.00961817	61.999	28.203	61.999	1	PGRVFDMLNRRYLSPKYIKMFVLDEADEMLS	YLSPK(0.987)YIK(0.013)	YLSPK(19)YIK(-19)	5	3	1.0893	1.3639	1.3339	NA	NA
P60866;P60866-2;E5RIP1;E5RJX2	4;4;4;4	P60866	4	40S ribosomal protein S20	RPS20	1	60.7641	3.31163e-72	211.29	188.82	60.764	1;2	____________MAFKDTGKTPVEPEVAIHR	AFK(1)DTGK(1)TPVEPEVAIHR	AFK(61)DTGK(61)TPVEPEVAIHR	3	4	0.76194	0.97626	0.96983	1.0186	0.91253
P60866;P60866-2;E5RIP1;E5RJX2	8;8;8;8	P60866	8	40S ribosomal protein S20	RPS20	1	157.349	7.42743e-34	157.35	145.2	157.35	1;2	________MAFKDTGKTPVEPEVAIHRIRIT	DTGK(1)TPVEPEVAIHR	DTGK(160)TPVEPEVAIHR	4	4	0.055336	0.93908	0.92126	0.96987	0.90762
P61019;P61019-2;H7C125	165;141;76	P61019	165	Ras-related protein Rab-2A	RAB2A	0.967933	14.7979	5.66022e-05	76.117	69.019	76.117	1	AKTASNVEEAFINTAKEIYEKIQEGVFDINN	TASNVEEAFINTAK(0.968)EIYEK(0.032)	TASNVEEAFINTAK(15)EIYEK(-15)	14	3	-0.56617	1.7135	1.6708	NA	NA
P61081	3	P61081	3	NEDD8-conjugating enzyme Ubc12	UBE2M	0.999774	36.4579	0.00641913	47.869	36.647	47.869		_____________MIKLFSLKQQKKEEESAG	MIK(1)LFSLK	MIK(36)LFSLK(-36)	3	2	-0.10868	1.1244	1.0925	NA	NA
P61088;F8VQQ8;Q5JXB2	94;31;95	P61088	94	Ubiquitin-conjugating enzyme E2 N;Putative ubiquitin-conjugating enzyme E2 N-like	UBE2N;UBE2NL	1	100.878	1.48965e-09	115.57	107.47	100.88	1	NVDKLGRICLDILKDKWSPALQIRTVLLSIQ	DK(1)WSPALQIR	DK(100)WSPALQIR	2	3	0.49523	0.9774	0.95526	1.2201	1.0892
P61088;F8VSD4;F8VV71;F8VQQ8	82;82;82;19	P61088	82	Ubiquitin-conjugating enzyme E2 N	UBE2N	1	80.6901	3.95878e-06	101.39	101.39	80.69	1	PKVRFMTKIYHPNVDKLGRICLDILKDKWSP	IYHPNVDK(1)LGR	IYHPNVDK(81)LGR	8	3	0.93631	1.1642	1.1388	1.2381	1.1092
P61088;F8VQQ8	92;29	P61088	92	Ubiquitin-conjugating enzyme E2 N	UBE2N	0.968141	14.8271	0.00266154	70.1	54.485	68.893	1	HPNVDKLGRICLDILKDKWSPALQIRTVLLS	ICLDILK(0.968)DK(0.032)	ICLDILK(15)DK(-15)	7	3	-0.19506	1.0506	1.0246	1.0075	0.90379
P61088;F8VSD4;F8VV71	68;68;68	P61088	68	Ubiquitin-conjugating enzyme E2 N	UBE2N	1	44.0054	0.00398726	44.005	44.005	44.005	1	KLELFLPEEYPMAAPKVRFMTKIYHPNVDKL	LELFLPEEYPMAAPK(1)VR	LELFLPEEYPMAAPK(44)VR	15	3	-0.17936	0.98815	0.97467	NA	NA
P61088;F8VSD4;F8VV71;F8VZ29;Q5JXB2	24;24;24;24;24	P61088	24	Ubiquitin-conjugating enzyme E2 N;Putative ubiquitin-conjugating enzyme E2 N-like	UBE2N;UBE2NL	1	102.366	6.18822e-08	110.41	82.918	102.37	1	IKETQRLLAEPVPGIKAEPDESNARYFHVVI	LLAEPVPGIK(1)AEPDESNAR	LLAEPVPGIK(100)AEPDESNAR	10	3	-0.37451	1.1943	1.1641	1.3852	1.2453
P61158;B4DXW1;F8WDR7	69;18;18	P61158	69	Actin-related protein 3	ACTR3	0.965327	14.4468	2.00613e-07	80.83	77.303	80.83	1	GVDDLDFFIGDEAIEKPTYATKWPIRHGIVE	GVDDLDFFIGDEAIEK(0.965)PTYATK(0.035)	GVDDLDFFIGDEAIEK(14)PTYATK(-14)	16	3	-0.37393	0.86795	0.84022	0.89743	0.81184
P61160;P61160-2;F5H6T1	118;123;63	P61160	118	Actin-related protein 2	ACTR2	1	92.2652	8.78351e-26	152.99	124.02	92.265	1	RNCKILLTEPPMNPTKNREKIVEVMFETYQF	ILLTEPPMNPTK(1)NR	ILLTEPPMNPTK(92)NR	12	3	0.78286	1.5911	1.5795	2.1174	1.8877
P61160;P61160-2;F5H6T1	388;393;333	P61160	388	Actin-related protein 2	ACTR2	1	48.44	0.0144355	48.44	29.829	48.44	1	MTRQEYQEKGVRVLEKLGVTVR_________	VLEK(1)LGVTVR	VLEK(48)LGVTVR	4	3	0.12594	1.519	1.456	NA	NA
P61221;D6R9I9	250;250	P61221	250	ATP-binding cassette sub-family E member 1	ABCE1	1	136.203	1.79867e-17	136.2	136.2	136.2	1	ADIFMFDEPSSYLDVKQRLKAAITIRSLINP	ADIFMFDEPSSYLDVK(1)QR	ADIFMFDEPSSYLDVK(140)QR	16	3	0.74253	0.88961	0.87091	NA	NA
P61221;D6R9I9;H0Y990;D6RGF4	169;169;102;169	P61221	169	ATP-binding cassette sub-family E member 1	ABCE1	0.999989	49.5796	0.0026949	62.14	62.14	62.14	1	NYFTKILEDDLKAIIKPQYVDQIPKAAKGTV	AIIK(1)PQYVDQIPK	AIIK(50)PQYVDQIPK(-50)	4	3	0.41197	0.77436	0.74057	NA	NA
P61289;P61289-3;P61289-2;K7ENH2;K9J957;A0A087WTV2;B7Z8D3	37;48;37;37;37;37;37	P61289	37	Proteasome activator complex subunit 3	PSME3	0.887206	8.9574	0.00271571	66.285	54.811	66.285	1	ITSEAEDLVANFFPKKLLELDSFLKEPILNI	ITSEAEDLVANFFPK(0.113)K(0.887)	ITSEAEDLVANFFPK(-9)K(9)	16	3	0.18901	2.3499	2.2847	NA	NA
P61353;K7ELC7	93;101	P61353	93	60S ribosomal protein L27	RPL27	0.858661	7.8356	0.0616525	45.722	45.722	45.722		NHLMPTRYSVDIPLDKTVVNKDVFRDPALKR	YSVDIPLDK(0.859)TVVNK(0.141)	YSVDIPLDK(7.8)TVVNK(-7.8)	9	3	-0.1297	1.1563	1.1199	NA	NA
P61978;P61978-2;P61978-3;S4R359	405;405;381;49	P61978	405	Heterogeneous nuclear ribonucleoprotein K	HNRNPK	1	99.5681	6.09208e-32	161.62	161.62	99.568	1	TQVTIPKDLAGSIIGKGGQRIKQIRHESGAS	DLAGSIIGK(1)GGQR	DLAGSIIGK(100)GGQR	9	2	-0.34089	1.0564	1.0311	1.1588	1.0342
P61978;P61978-2;P61978-3;Q5T6W2	219;219;195;195	P61978	219	Heterogeneous nuclear ribonucleoprotein K	HNRNPK	1	71.5134	0.000147677	76.588	76.588	71.513	1	ECIKIILDLISESPIKGRAQPYDPNFYDETY	IILDLISESPIK(1)GR	IILDLISESPIK(72)GR	12	3	0.19875	0.83018	0.80597	0.9516	0.84501
P61981	10	P61981	10	14-3-3 protein gamma;14-3-3 protein gamma, N-terminally processed	YWHAG	1	68.4405	0.000159073	77.062	77.062	68.44	1	______MVDREQLVQKARLAEQAERYDDMAA	VDREQLVQK(1)AR	VDREQLVQK(68)AR	9	3	0.95683	1.0799	1.0534	1.0301	0.91969
P62081;B5MCP9	74;74	P62081	74	40S ribosomal protein S7	RPS7	0.888656	9.02065	0.00885711	47.532	47.532	47.532	1	AIIIFVPVPQLKSFQKIQVRLVRELEKKFSG	AIIIFVPVPQLK(0.111)SFQK(0.889)	AIIIFVPVPQLK(-9)SFQK(9)	16	3	-0.4276	0.42432	0.42274	1.0071	0.90542
P62081;B5MCP9;A0A2R8Y623	85;85;61	P62081	85	40S ribosomal protein S7	RPS7	0.959038	13.7318	8.91768e-07	101.65	34.954	61.691	1	KSFQKIQVRLVRELEKKFSGKHVVFIAQRRI	ELEK(0.959)K(0.041)FSGK	ELEK(14)K(-14)FSGK(-34)	4	3	0.86185	0.91166	0.89002	1.0291	0.92797
P62081	179	P62081	179	40S ribosomal protein S7	RPS7	0.789437	5.73935	0.000305295	82.59	72.251	82.59	1	NNVEHKVETFSGVYKKLTGKDVNFEFPEFQL	K(0.789)LTGK(0.211)DVNFEFPEFQL	K(5.7)LTGK(-5.7)DVNFEFPEFQL	1	3	0.81343	NA	NA	0.75893	0.67699
P62136;E9PMD7	26;26	P62136	26	Serine/threonine-protein phosphatase PP1-alpha catalytic subunit;Serine/threonine-protein phosphatase	PPP1CA	1	83.8489	3.66079e-09	109.66	109.66	83.849	1	SIIGRLLEVQGSRPGKNVQLTENEIRGLCLK	LLEVQGSRPGK(1)NVQLTENEIR	LLEVQGSRPGK(84)NVQLTENEIR	11	3	-0.43177	1.29	1.2592	NA	NA
P62195;J3QSE0;J3QQM1;J3KTQ9	15;15;15;15	P62195	15	26S protease regulatory subunit 8	PSMC5	1	164.022	2.63689e-45	175.39	167.58	164.02	1	_MALDGPEQMELEEGKAGSGLRQYYLSKIEE	ALDGPEQMELEEGK(1)AGSGLR	ALDGPEQMELEEGK(160)AGSGLR	14	3	0.82255	1.4503	1.4199	1.7171	1.5457
P62241;Q5JR95	128;108	P62241	128	40S ribosomal protein S8	RPS8	0.999999	60.0164	0.00168527	62.378	49.242	62.378	1	YESHYALPLGRKKGAKLTPEEEEILNKKRSK	GAK(1)LTPEEEEILNK	GAK(60)LTPEEEEILNK(-60)	3	3	0.57879	0.99208	0.95474	NA	NA
P62244;I3L3P7;H3BVC7	84;84;14	P62244	84	40S ribosomal protein S15a	RPS15A	0.969878	15.0783	0.00674389	58.476	6.7491	44.612	1	LNKCGVISPRFDVQLKDLEKWQNNLLPSRQF	FDVQLK(0.97)DLEK(0.03)	FDVQLK(15)DLEK(-15)	6	3	-0.064285	0.99554	0.96612	1.4927	1.3404
P62258;P62258-2;B4DJF2;I3L3T1;K7EIT4	50;28;50;50;29	P62258	50	14-3-3 protein epsilon	YWHAE	1	130.006	2.75583e-19	130.01	94.802	130.01	1	VELTVEERNLLSVAYKNVIGARRASWRIISS	NLLSVAYK(1)NVIGAR	NLLSVAYK(130)NVIGAR	8	3	0.80134	1.0687	1.0406	NA	NA
P62269;A0A0G2JQH2;Q5GGW2	8;7;8	P62269	8	40S ribosomal protein S18	RPS18	1	78.4859	3.18973e-05	78.486	78.486	78.486	1	________MSLVIPEKFQHILRVLNTNIDGR	SLVIPEK(1)FQHILR	SLVIPEK(78)FQHILR	7	3	-0.39526	NA	NA	1.0764	0.95423
P62277;J3KMX5	43;43	P62277	43	40S ribosomal protein S13	RPS13	1	67.5191	0.004442	67.519	53.262	67.519	1	LTSDDVKEQIYKLAKKGLTPSQIGVILRDSH	K(1)GLTPSQIGVILR	K(68)GLTPSQIGVILR	1	3	1.2451	1.0039	0.97832	NA	NA
P62316;P62316-2;K7EJB5	98;88;34	P62316	98	Small nuclear ribonucleoprotein Sm D2	SNRPD2	1	57.1775	0.00374035	57.177	39.938	57.177	1	GKKKSKPVNKDRYISKMFLRGDSVIVVLRNP	YISK(1)MFLR	YISK(57)MFLR	4	3	0.19133	0.86964	0.87598	NA	NA
P62328	32	P62328	32	Thymosin beta-4;Hematopoietic system regulatory peptide	TMSB4X	1	75.2408	6.28504e-11	115.12	115.12	115.12	1	KLKKTETQEKNPLPSKETIEQEKQAGES___	NPLPSK(1)ETIEQEK	NPLPSK(75)ETIEQEK(-75)	6	3	0.42343	1.0882	1.0589	NA	NA
P62328	39	P62328	39	Thymosin beta-4;Hematopoietic system regulatory peptide	TMSB4X	1	82.3249	1.11351e-16	130.38	130.38	130.38	1	QEKNPLPSKETIEQEKQAGES__________	NPLPSKETIEQEK(1)QAGES	NPLPSK(-82)ETIEQEK(82)QAGES	13	3	-0.43666	NA	NA	1.0696	0.95824
P62328	4	P62328	4	Thymosin beta-4;Hematopoietic system regulatory peptide	TMSB4X	1	96.7474	1.68282e-08	108.34	99.035	108.34	1	____________MSDKPDMAEIEKFDKSKLK	SDK(1)PDMAEIEKFDK	SDK(97)PDMAEIEK(-97)FDK(-100)	3	3	-1.0808	1.0686	1.0674	1.148	1.0247
P62328	12	P62328	12	Thymosin beta-4;Hematopoietic system regulatory peptide	TMSB4X	0.99831	27.7139	3.08689e-09	113.59	113.59	98.694	1	____MSDKPDMAEIEKFDKSKLKKTETQEKN	SDKPDMAEIEK(0.998)FDK(0.002)	SDK(-87)PDMAEIEK(28)FDK(-28)	11	3	-1.5193	1.096	1.0965	1.0363	0.9333
P62424;Q5T8U3	75;102	P62424	75	60S ribosomal protein L7a	RPL7A	1	109.075	3.56358e-33	163.8	163.8	109.07	1	YIRLQRQRAILYKRLKVPPAINQFTQALDRQ	LK(1)VPPAINQFTQALDR	LK(110)VPPAINQFTQALDR	2	3	0.1257	1.072	1.0436	1.0759	0.96232
P62424;Q5T8U3	48;75	P62424	48	60S ribosomal protein L7a	RPL7A	1	75.4626	3.8405e-07	110.08	110.08	75.463	1	EKRPKNFGIGQDIQPKRDLTRFVKWPRYIRL	NFGIGQDIQPK(1)RDLTR	NFGIGQDIQPK(75)RDLTR	11	3	-0.56798	0.94953	0.92972	1.1525	1.0303
P67775;P62714;P67775-2;E5RFI3;E5RHP4;E7ESG8;E5RHC1	74;74;74;9;9;61;27	P67775	74	Serine/threonine-protein phosphatase 2A catalytic subunit alpha isoform;Serine/threonine-protein phosphatase 2A catalytic subunit beta isoform;Serine/threonine-protein phosphatase	PPP2CA;PPP2CB	1	62.966	3.30673e-05	62.966	54.974	62.966	1	HGQFHDLMELFRIGGKSPDTNYLFMGDYVDR	IGGK(1)SPDTNYLFMGDYVDR	IGGK(63)SPDTNYLFMGDYVDR	4	3	0.3315	1.0876	1.0614	NA	NA
P62854	66	P62854	66	40S ribosomal protein S26	RPS26	0.76511	5.12859	6.66254e-05	72.772	72.772	72.772	1	RDISEASVFDAYVLPKLYVKLHYCVSCAIHS	DISEASVFDAYVLPK(0.765)LYVK(0.235)	DISEASVFDAYVLPK(5.1)LYVK(-5.1)	15	3	1.5097	1.0032	0.98871	NA	NA
P62906	106	P62906	106	60S ribosomal protein L10a	RPL10A	0.999999	62.0164	0.00804011	62.081	62.081	62.081	1	KKLNKNKKLVKKLAKKYDAFLASESLIKQIP	K(1)YDAFLASESLIK	K(62)YDAFLASESLIK(-62)	1	3	0.13048	1.0713	1.0564	NA	NA
P62913;P62913-2;Q5VVC8	38;37;27	P62913	38	60S ribosomal protein L11	RPL11	1	69.8474	0.000532196	69.935	62.984	69.935	1	NICVGESGDRLTRAAKVLEQLTGQTPVFSKA	AAK(1)VLEQLTGQTPVFSK	AAK(70)VLEQLTGQTPVFSK(-70)	3	3	-2.324	0.7352	0.71807	0.77984	0.69176
P62913;P62913-2;Q5VVC8	52;51;41	P62913	52	60S ribosomal protein L11	RPL11	1	70.1174	0.00074914	70.117	63.955	70.117	1	AKVLEQLTGQTPVFSKARYTVRSFGIRRNEK	VLEQLTGQTPVFSK(1)AR	VLEQLTGQTPVFSK(70)AR	14	3	-1.317	NA	NA	0.86481	0.78017
P62937;F8WE65;C9J5S7;P62937-2	76;76;76;16	P62937	76	Peptidyl-prolyl cis-trans isomerase A;Peptidyl-prolyl cis-trans isomerase A, N-terminally processed;Peptidyl-prolyl cis-trans isomerase	PPIA	0.999633	34.4073	1.78453e-05	66.383	63.193	66.383	1	MCQGGDFTRHNGTGGKSIYGEKFEDENFILK	HNGTGGK(1)SIYGEKFEDENFILK	HNGTGGK(34)SIYGEK(-34)FEDENFILK(-54)	7	4	-0.31513	NA	NA	1.7967	1.5908
P62937;F8WE65;C9J5S7;P62937-2	82;82;82;22	P62937	82	Peptidyl-prolyl cis-trans isomerase A;Peptidyl-prolyl cis-trans isomerase A, N-terminally processed;Peptidyl-prolyl cis-trans isomerase	PPIA	1	65.3339	5.58164e-07	103.14	92.092	92.063	1	FTRHNGTGGKSIYGEKFEDENFILKHTGPGI	SIYGEK(1)FEDENFILK	SIYGEK(65)FEDENFILK(-65)	6	3	0.74765	1.5473	1.5138	1.5781	1.4136
P62937;F8WE65;C9J5S7	28;28;28	P62937	28	Peptidyl-prolyl cis-trans isomerase A;Peptidyl-prolyl cis-trans isomerase A, N-terminally processed;Peptidyl-prolyl cis-trans isomerase	PPIA	0.985629	18.3624	0.000479788	72.705	66.76	72.705	1	DGEPLGRVSFELFADKVPKTAENFRALSTGE	VSFELFADK(0.986)VPK(0.014)	VSFELFADK(18)VPK(-18)	9	3	-0.55568	1.6901	1.6583	NA	NA
P62937;F8WE65;C9J5S7	31;31;31	P62937	31	Peptidyl-prolyl cis-trans isomerase A;Peptidyl-prolyl cis-trans isomerase A, N-terminally processed;Peptidyl-prolyl cis-trans isomerase	PPIA	0.989503	19.7435	0.00444863	49.187	39.781	49.187	1	PLGRVSFELFADKVPKTAENFRALSTGEKGF	VSFELFADK(0.01)VPK(0.99)TAENFR	VSFELFADK(-20)VPK(20)TAENFR	12	3	0.3404	1.1671	1.138	NA	NA
P62979	48	P62979	48	Ubiquitin-40S ribosomal protein S27a;Ubiquitin;40S ribosomal protein S27a	RPS27A	1	162.317	1.00504e-138	255.98	255.98	225.08	1	KEGIPPDQQRLIFAGKQLEDGRTLSDYNIQK	LIFAGK(1)QLEDGRTLSDYNIQK	LIFAGK(160)QLEDGRTLSDYNIQK(-160)	6	3	-0.62366	1.2619	1.2484	1.3874	1.2554
P62979	113	P62979	113	Ubiquitin-40S ribosomal protein S27a;Ubiquitin;40S ribosomal protein S27a	RPS27A	1	50.1945	5.82508e-32	166.48	166.48	50.194	1	VKLAVLKYYKVDENGKISRLRRECPSDECGA	VDENGK(1)ISR	VDENGK(50)ISR	6	3	-0.71103	0.973	0.95628	0.99973	0.89597
P62979	107	P62979	107	Ubiquitin-40S ribosomal protein S27a;Ubiquitin;40S ribosomal protein S27a	RPS27A	0.997388	25.8193	0.00320325	45.915	45.915	45.915	1	KHKRKKVKLAVLKYYKVDENGKISRLRRECP	YYK(0.997)VDENGK(0.003)ISR	YYK(26)VDENGK(-26)ISR	3	4	0.87706	0.99342	1.0035	0.99027	0.87998
P62993;P62993-2	109;68	P62993	109	Growth factor receptor-bound protein 2	GRB2	1	91.1231	1.38498e-16	140.39	129.49	91.123	1	DFSLSVKFGNDVQHFKVLRDGAGKYFLWVVK	FGNDVQHFK(1)VLR	FGNDVQHFK(91)VLR	9	3	-1.4121	1.7428	1.7241	1.8322	1.65
P63000;P63000-2	147;166	P63000	147	Ras-related C3 botulinum toxin substrate 1	RAC1	0.998619	28.5935	2.27726e-24	149.85	146.99	149.85	1	KKLTPITYPQGLAMAKEIGAVKYLECSALTQ	KLTPITYPQGLAMAK(0.999)EIGAVK(0.001)	K(-140)LTPITYPQGLAMAK(29)EIGAVK(-29)	15	3	-1.4861	3.0122	2.9622	NA	NA
P63092;P63092-3;P63092-2;P63092-4;Q5JWD1	17;17;17;17;17	P63092	17	Guanine nucleotide-binding protein G(s) subunit alpha isoforms short	GNAS	1	56.7828	0.00634318	56.783	51.398	56.783	1	GCLGNSKTEDQRNEEKAQREANKKIEKQLQK	TEDQRNEEK(1)AQR	TEDQRNEEK(57)AQR	9	3	0.95172	0.98693	0.97084	NA	NA
P63104;E7EX29;E7ESK7;E5RIR4;E9PD24;E7EVZ2;E5RGE1	9;9;9;9;9;9;9	P63104	9	14-3-3 protein zeta/delta	YWHAZ	0.886108	8.91132	9.43011e-05	81.676	64.734	49.5	1	_______MDKNELVQKAKLAEQAERYDDMAA	MDKNELVQK(0.886)AK(0.114)	MDK(-44)NELVQK(8.9)AK(-8.9)	9	3	0.71761	1.045	1.0115	0.84433	0.75805
P63104;E7EX29;H0YB80;B0AZS6;P63104-2;B7Z2E6	138;138;23;61;63;18	P63104	138	14-3-3 protein zeta/delta	YWHAZ	0.751782	4.81258	0.0141075	59.155	55.069	59.155	1	GDYYRYLAEVAAGDDKKGIVDQSQQAYQEAF	YLAEVAAGDDK(0.752)K(0.248)	YLAEVAAGDDK(4.8)K(-4.8)	11	3	0.72014	NA	NA	0.95838	0.85241
P63151;P63151-2;E5RIY1	62;72;62	P63151	62	Serine/threonine-protein phosphatase 2A 55 kDa regulatory subunit B alpha isoform	PPP2R2A	1	52.8233	0.00421044	52.823	28.285	52.823	1	DKGGRVVIFQQEQENKIQSHSRGEYNVYSTF	VVIFQQEQENK(1)IQSHSR	VVIFQQEQENK(53)IQSHSR	11	3	-0.031146	0.89985	0.87917	NA	NA
P63244;J3KPE3;H0YAF8;D6R9L0;H0Y8W2;D6R9Z1;D6RHH4;H0YAM7;D6RAU2;E9PD14;D6RFZ9;D6RFX4	106;62;24;154;37;92;106;13;106;106;146;65	P63244	106	Guanine nucleotide-binding protein subunit beta-2-like 1;Guanine nucleotide-binding protein subunit beta-2-like 1, N-terminally processed	GNB2L1	1	67.9947	0.000481968	67.995	67.995	67.995		DLTTGTTTRRFVGHTKDVLSVAFSSDNRQIV	FVGHTK(1)DVLSVAFSSDNR	FVGHTK(68)DVLSVAFSSDNR	6	3	1.1902	1.6012	1.5341	NA	NA
P63313	15	P63313	15	Thymosin beta-10	TMSB10	0.834956	7.04062	2.36192e-07	101.53	101.53	101.53	1	_MADKPDMGEIASFDKAKLKKTETQEKNTLP	ADKPDMGEIASFDK(0.835)AK(0.165)	ADK(-100)PDMGEIASFDK(7)AK(-7)	14	3	-0.14361	0.94756	0.91917	NA	NA
P67809;H0Y449;C9J5V9	137;187;107	P67809	137	Nuclease-sensitive element-binding protein 1	YBX1	1	66.0119	1.27549e-46	177.41	165.76	66.012	1	AANVTGPGGVPVQGSKYAADRNHYRRYPRRR	GAEAANVTGPGGVPVQGSK(1)YAADRNHYR	GAEAANVTGPGGVPVQGSK(66)YAADRNHYR	19	4	0.71041	1.0318	0.9996	0.87258	0.78851
P67809;H0Y449	118;168	P67809	118	Nuclease-sensitive element-binding protein 1	YBX1	0.999983	47.811	2.89791e-12	82.784	82.784	82.784	1	VGDGETVEFDVVEGEKGAEAANVTGPGGVPV	SVGDGETVEFDVVEGEK(1)GAEAANVTGPGGVPVQGSK	SVGDGETVEFDVVEGEK(48)GAEAANVTGPGGVPVQGSK(-48)	17	3	0.12232	1.0816	1.0523	1.1076	0.97656
P68104;A0A087WVQ9;Q5VTE0;A0A087WV01	392;371;392;390	P68104	392	Elongation factor 1-alpha 1;Putative elongation factor 1-alpha-like 3;Elongation factor 1-alpha	EEF1A1;EEF1A1P5	0.961379	14.0925	0.00447479	63.073	46.696	63.073	1	EKIDRRSGKKLEDGPKFLKSGDAAIVDMVPG	K(0.001)LEDGPK(0.961)FLK(0.037)	K(-29)LEDGPK(14)FLK(-14)	7	3	0.63935	NA	NA	1.1894	1.075
P68104;A0A087WVQ9;Q5VTE0	273;252;273	P68104	273	Elongation factor 1-alpha 1;Putative elongation factor 1-alpha-like 3	EEF1A1;EEF1A1P5	1	67.7593	8.89379e-10	95.835	84.832	95.835	1	GIGTVPVGRVETGVLKPGMVVTFAPVNVTTE	VETGVLK(1)PGMVVTFAPVNVTTEVK	VETGVLK(68)PGMVVTFAPVNVTTEVK(-68)	7	3	-1.0984	0.99098	0.95577	1.1241	0.99903
P68104;A0A087WVQ9;Q5VTE0;A0A087WV01	172;151;172;172	P68104	172	Elongation factor 1-alpha 1;Putative elongation factor 1-alpha-like 3;Elongation factor 1-alpha	EEF1A1;EEF1A1P5	0.999947	42.7738	1.89634e-05	90.689	82.645	90.689	1	STEPPYSQKRYEEIVKEVSTYIKKIGYNPDT	YEEIVK(1)EVSTYIK	YEEIVK(43)EVSTYIK(-43)	6	3	-3.2867	0.89817	0.87932	1.0416	0.93363
P68366;P68366-2	336;321	P68366	336	Tubulin alpha-4A chain	TUBA4A	0.754945	4.88652	0.00734089	71.153	58.526	71.153		GDVVPKDVNAAIAAIKTKRSIQFVDWCPTGF	DVNAAIAAIK(0.755)TK(0.245)	DVNAAIAAIK(4.9)TK(-4.9)	10	2	-0.1255	1.0874	1.0634	NA	NA
P68371	58	P68371	58	Tubulin beta-4B chain	TUBB4B	1	95.3473	7.84832e-05	95.347	85.69	95.347	1	QLERINVYYNEATGGKYVPRAVLVDLEPGTM	INVYYNEATGGK(1)YVPR	INVYYNEATGGK(95)YVPR	12	3	1.2734	1.1036	1.0732	NA	NA
P78371;F5GWF6;F8VQ14	13;13;13	P78371	13	T-complex protein 1 subunit beta	CCT2	1	137.451	1.30322e-20	137.45	130.06	137.45	1	___MASLSLAPVNIFKAGADEERAETARLTS	ASLSLAPVNIFK(1)AGADEERAETAR	ASLSLAPVNIFK(140)AGADEERAETAR	12	3	-0.36147	0.83482	0.82007	1.0364	0.9274
P78371;F5GWF6;F8VQ14;P78371-2	248;248;248;201	P78371	248	T-complex protein 1 subunit beta	CCT2	0.803841	6.12562	0.00157574	63.16	43.036	63.16	1	ENAKILIANTGMDTDKIKIFGSRVRVDSTAK	ILIANTGMDTDK(0.804)IK(0.196)	ILIANTGMDTDK(6.1)IK(-6.1)	12	3	1.323	NA	NA	1.0283	0.92403
P78527;P78527-2	2950;2950	P78527	2950	DNA-dependent protein kinase catalytic subunit	PRKDC	1	54.2346	0.00285411	54.235	54.235	54.235	1	EYDVLRGIFTSEIGTKQITQSALLAEARSDY	GIFTSEIGTK(1)QITQSALLAEAR	GIFTSEIGTK(54)QITQSALLAEAR	10	3	0.2759	0.75584	0.73465	NA	NA
P78527;P78527-2	2908;2908	P78527	2908	DNA-dependent protein kinase catalytic subunit	PRKDC	1	67.3338	0.00992414	67.334	41.395	67.334	1	LEEALLRLLPAELPAKRVRGKARLPPDVLRW	LLPAELPAK(1)R	LLPAELPAK(67)R	9	3	-0.40597	0.86029	0.83285	NA	NA
P78527;P78527-2	3621;3621	P78527	3621	DNA-dependent protein kinase catalytic subunit	PRKDC	1	63.8937	0.000195988	63.894	56.302	63.894	1	IEKMYERMYAALGDPKAPGLGAFRRKFIQTF	MYAALGDPK(1)APGLGAFR	MYAALGDPK(64)APGLGAFR	9	3	1.906	0.77711	0.75376	NA	NA
P78527;P78527-2;H0YG84	4007;3976;83	P78527	4007	DNA-dependent protein kinase catalytic subunit	PRKDC	0.999939	42.1309	5.43225e-20	140.87	134.51	140.87	1	RSDPGLLTNTMDVFVKEPSFDWKNFEQKMLK	SDPGLLTNTMDVFVK(1)EPSFDWK	SDPGLLTNTMDVFVK(42)EPSFDWK(-42)	15	3	-0.50147	0.94569	0.9182	NA	NA
P78527;P78527-2	810;810	P78527	810	DNA-dependent protein kinase catalytic subunit	PRKDC	1	80.9749	4.30156e-05	80.975	71.016	80.975	1	CLDGYLKTSALSDETKNNWEVSALSRAAQKG	TSALSDETK(1)NNWEVSALSR	TSALSDETK(81)NNWEVSALSR	9	3	0.57909	0.89217	0.86917	NA	NA
P80723;P80723-2	226;172	P80723	226	Brain acid soluble protein 1	BASP1	0.999916	40.7667	1.97576e-06	69.356	63.061	69.356	1	PVEAPAANSDQTVTVKE______________	AQGPAASAEEPKPVEAPAANSDQTVTVK(1)E	AQGPAASAEEPK(-41)PVEAPAANSDQTVTVK(41)E	28	3	-0.14285	NA	NA	1.1671	1.041
P84022	13	P84022	13	Mothers against decapentaplegic homolog 3	SMAD3	1	45.9725	0.0212238	45.973	8.8608	45.973		___MSSILPFTPPIVKRLLGWKKGEQNGQEE	SSILPFTPPIVK(1)R	SSILPFTPPIVK(46)R	12	2	-0.03595	1.2281	1.1857	NA	NA
P84077;P61204;P61204-2;H0YGG7	142;142;105;17	P84077	142	ADP-ribosylation factor 1;ADP-ribosylation factor 3	ARF1;ARF3	1	124.276	4.12087e-21	141.69	134.81	124.28	1	KQDLPNAMNAAEITDKLGLHSLRHRNWYIQA	QDLPNAMNAAEITDK(1)LGLHSLR	QDLPNAMNAAEITDK(120)LGLHSLR	15	4	-0.16282	NA	NA	1.9002	1.6869
P84090;G3V279	12;12	P84090	12	Enhancer of rudimentary homolog	ERH	1	72.4172	2.20267e-57	192.51	183.35	72.417	1	____MSHTILLVQPTKRPEGRTYADYESVNE	SHTILLVQPTK(1)RPEGR	SHTILLVQPTK(72)RPEGR	11	3	0.82593	1.0979	1.0921	1.5512	1.3946
P84103;P84103-2;A0A087X2D0	23;23;23	P84103	23	Serine/arginine-rich splicing factor 3	SRSF3	1	113.288	9.29917e-18	141.97	128.87	113.29	1	LDCKVYVGNLGNNGNKTELERAFGYYGPLRS	VYVGNLGNNGNK(1)TELER	VYVGNLGNNGNK(110)TELER	12	3	-0.73114	1.4323	1.3946	1.4125	1.2572
Q00534	264	Q00534	264	Cyclin-dependent kinase 6	CDK6	0.999993	51.5121	0.000329777	78.661	69.615	78.661	1	LPRQAFHSKSAQPIEKFVTDIDELGKDLLLK	SAQPIEK(1)FVTDIDELGK	SAQPIEK(52)FVTDIDELGK(-52)	7	3	-0.21977	1.1134	1.0852	NA	NA
Q00839;Q00839-2;A0A1W2PPS1;A0A1X7SBS1;A0A1W2PP35;Q5RI18;A0A1W2PPH7;A0A1W2PPL4;A0A1W2PP34;A0A1W2PQ74;A0A1W2PRZ7;A0A1W2PQL0;A0A1W2PQD4	524;505;505;443;427;301;248;246;248;248;185;228;50	Q00839	524	Heterogeneous nuclear ribonucleoprotein U	HNRNPU	1	100.566	7.54901e-25	151.45	151.45	151.45	1	GKTTWVTKHAAENPGKYNILGTNTIMDKMMV	HAAENPGK(1)YNILGTNTIMDK	HAAENPGK(100)YNILGTNTIMDK(-100)	8	3	-0.1493	1.2039	1.1631	1.1939	1.0621
Q00839;Q00839-2;A0A1W2PPS1;A0A1X7SBS1;A0A1W2PP35;Q5RI18;A0A1W2PPH7;A0A1W2PPL4;A0A1W2PP34;A0A1W2PQ74;A0A1W2PRZ7;A0A1W2PQL0	352;333;333;271;255;129;76;76;76;76;13;56	Q00839	352	Heterogeneous nuclear ribonucleoprotein U	HNRNPU	1	60.6282	0.000539043	60.628	54.191	60.628	1	EMKVTEKIPVRHLYTKDIDIHEVRIGWSLTT	HLYTK(1)DIDIHEVR	HLYTK(61)DIDIHEVR	5	4	-0.53384	0.93647	0.89378	NA	NA
Q01085;Q01085-2;E7ETJ9	122;139;83	Q01085	122	Nucleolysin TIAR	TIAL1	1	58.831	0.00371672	58.831	49.468	58.831	1	EITTEDIKSAFAPFGKISDARVVKDMATGKS	SAFAPFGK(1)ISDAR	SAFAPFGK(59)ISDAR	8	3	1.7771	NA	NA	1.0658	0.95404
Q01469	17	Q01469	17	Fatty acid-binding protein, epidermal	FABP5	0.99945	32.5926	0.00101746	62.924	62.924	62.924	1	ATVQQLEGRWRLVDSKGFDEYMKELGVGIAL	LVDSK(0.999)GFDEYMK(0.001)	LVDSK(33)GFDEYMK(-33)	5	3	-0.32597	1.1765	1.1462	NA	NA
Q01518;Q5T0R1;Q5T0R7;Q5T0R6;Q5T0R5;Q5T0R4;Q5T0R3;Q5T0R2	37;37;37;37;37;37;37;37	Q01518	37	Adenylyl cyclase-associated protein 1;Adenylyl cyclase-associated protein	CAP1	1	118.239	1.79612e-23	122.11	119.43	122.11	1	SHTSDMHRGYADSPSKAGAAPYVQAFDSLLA	GYADSPSK(1)AGAAPYVQAFDSLLAGPVAEYLK	GYADSPSK(120)AGAAPYVQAFDSLLAGPVAEYLK(-120)	8	3	-0.0014625	NA	NA	1.0923	0.97782
Q01650	30	Q01650	30	Large neutral amino acids transporter small subunit 1	SLC7A5	1	162.106	1.31198e-35	162.11	162.11	162.11	1	AAEEKEEAREKMLAAKSADGSAPAGEGEGVT	MLAAK(1)SADGSAPAGEGEGVTLQR	MLAAK(160)SADGSAPAGEGEGVTLQR	5	3	-0.53173	1.143	1.1203	1.0421	0.93314
Q02790;F5H120	28;28	Q02790	28	Peptidyl-prolyl cis-trans isomerase FKBP4;Peptidyl-prolyl cis-trans isomerase FKBP4, N-terminally processed	FKBP4	0.990456	20.1612	1.33147e-32	156.37	156.37	131.56	1	AQSAPLPMEGVDISPKQDEGVLKVIKREGTG	ATESGAQSAPLPMEGVDISPK(0.99)QDEGVLK(0.01)	ATESGAQSAPLPMEGVDISPK(20)QDEGVLK(-20)	21	3	-0.59004	0.98337	0.96077	1.5542	1.3961
Q02878	207	Q02878	207	60S ribosomal protein L6	RPL6	0.996214	24.2013	1.89475e-06	110.38	100.87	110.38	1	KFVIATSTKIDISNVKIPKHLTDAYFKKKKL	IDISNVK(0.996)IPK(0.004)	IDISNVK(24)IPK(-24)	7	3	-0.11084	1.3431	1.3101	1.3478	1.2018
Q02878	262	Q02878	262	60S ribosomal protein L6	RPL6	1	90.9131	1.75277e-05	90.913	90.913	90.913	1	KIDQKAVDSQILPKIKAIPQLQGYLRSVFAL	IK(1)AIPQLQGYLR	IK(91)AIPQLQGYLR	2	3	-0.14185	1.0124	1.0063	NA	NA
Q03252	150	Q03252	150	Lamin-B2	LMNB2	1	95.0183	0.000198918	95.018	79.389	95.018	1	AKKREGELTVAQGRVKDLESLFHRSEVELAA	VK(1)DLESLFHR	VK(95)DLESLFHR	2	3	0.36459	1.1011	1.0872	NA	NA
Q06481;Q06481-5;Q06481-4;Q06481-2;Q06481-3;Q06481-6	756;515;688;700;744;754	Q06481	756	Amyloid-like protein 2	APLP2	1	144.168	1.37663e-24	144.17	140.21	144.17	1	HLNKMQNHGYENPTYKYLEQMQI________	MQNHGYENPTYK(1)YLEQMQI	MQNHGYENPTYK(140)YLEQMQI	12	3	-0.24933	NA	NA	1.0813	0.96188
Q08211	857	Q08211	857	ATP-dependent RNA helicase A	DHX9	1	58.6986	0.00657339	58.699	48.327	58.699	1	LDANDELTPLGRILAKLPIEPRFGKMMIMGC	ILAK(1)LPIEPR	ILAK(59)LPIEPR	4	3	1.6074	0.76287	0.73258	NA	NA
Q08945	15	Q08945	15	FACT complex subunit SSRP1	SSRP1	1	195.931	1.15781e-58	195.93	188.22	195.93	1	_MAETLEFNDVYQEVKGSMNDGRLRLSRQGI	AETLEFNDVYQEVK(1)GSMNDGR	AETLEFNDVYQEVK(200)GSMNDGR	14	3	-1.5846	1.4853	1.4423	NA	NA
Q10587;Q10587-2	284;254	Q10587	284	Thyrotroph embryonic factor	TEF	1	49.3585	0.0142655	49.358	9.2554	49.358	1	EKENTALRTEVAELRKEVGKCKTIVSKYETK	TEVAELRK(1)	TEVAELRK(49)	8	2	-0.065938	1.2274	1.2157	NA	NA
Q12906;Q12906-7;Q12906-4;Q12906-2;Q12906-3;Q12906-6;Q12906-5;K7EKJ9;K7EJ09;K7ER69;K7EKY0	100;100;100;100;100;100;100;100;97;100;34	Q12906	100	Interleukin enhancer-binding factor 3	ILF3	0.994342	22.4484	0.0120958	51.436	38.344	47.302	1	MTRTLRGVMRVGLVAKGLLLKGDLDLELVLL	VGLVAK(0.994)GLLLK(0.006)	VGLVAK(22)GLLLK(-22)	6	3	0.12547	0.88971	0.87446	1.0909	0.97758
Q13107;Q13107-2;H7C189	837;790;576	Q13107	837	Ubiquitin carboxyl-terminal hydrolase 4;Ubiquitin carboxyl-terminal hydrolase	USP4	1	65.4951	0.00274399	65.495	57.712	65.495	1	VVHLKRFSYNRYWRDKLDTVVEFPIRGLNMS	DK(1)LDTVVEFPIR	DK(65)LDTVVEFPIR	2	3	0.042378	0.90445	0.88425	0.93915	0.83496
Q13137;Q13137-2;Q13137-3;Q13137-4;Q13137-5;H0Y9G3;D6REB0	299;257;320;323;227;13;227	Q13137	299	Calcium-binding and coiled-coil domain-containing protein 2	CALCOCO2	1	115.671	3.131e-11	119.62	119.62	119.62	1	QTVEQMKQNETTAMKKQQELMDENFDLSKRL	K(1)QQELMDENFDLSK	K(120)QQELMDENFDLSK(-120)	1	3	-0.44504	1.3959	1.3706	NA	NA
Q13137;Q13137-2;Q13137-3;Q13137-4;Q13137-5;H0Y9G3;D6REB0	312;270;333;336;240;26;240	Q13137	312	Calcium-binding and coiled-coil domain-containing protein 2	CALCOCO2	1	67.1154	0.000228315	67.115	61.981	67.115	1	MKKQQELMDENFDLSKRLSENEIICNALQRQ	QQELMDENFDLSK(1)R	QQELMDENFDLSK(67)R	13	3	0.75624	1.3845	1.3411	NA	NA
Q13200;Q13200-3;Q13200-2	292;162;133	Q13200	292	26S proteasome non-ATPase regulatory subunit 2	PSMD2	1	80.3118	4.95338e-05	80.312	69.207	80.312	1	LVEDIFTSCKDVVVQKQMAFMLGRHGVFLEL	DVVVQK(1)QMAFMLGR	DVVVQK(80)QMAFMLGR	6	3	-0.12942	0.83043	0.80864	NA	NA
Q13200;Q13200-3;Q13200-2	397;267;238	Q13200	397	26S proteasome non-ATPase regulatory subunit 2	PSMD2	0.9994	32.2151	5.70981e-06	89.805	76.401	87.667	1	NAAFGQDKLLTDDGNKWLYKNKDHGMLSAAA	LLTDDGNK(0.999)WLYK(0.001)	LLTDDGNK(32)WLYK(-32)	8	3	-1.9689	NA	NA	1.4321	1.2856
Q13242;H0YIB4;S4R3G0	36;24;36	Q13242	36	Serine/arginine-rich splicing factor 9	SRSF9	1	64.82	0.00360795	64.82	52.193	64.82	1	LPTDVREKDLEDLFYKYGRIREIELKNRHGL	DLEDLFYK(1)YGR	DLEDLFYK(65)YGR	8	3	0.69178	1.2232	1.1793	NA	NA
Q13263;Q13263-2	31;31	Q13263	31	Transcription intermediary factor 1-beta	TRIM28	1	146.228	2.30422e-46	146.23	134.44	146.23	1	ASGSPGPGEGSAGGEKRSTAPSAAASASASA	AASAAAASAAAASAASGSPGPGEGSAGGEK(1)R	AASAAAASAAAASAASGSPGPGEGSAGGEK(150)R	30	3	-0.86194	1.5443	1.4693	1.1689	1.0543
Q13263;Q13263-2;M0R0K9	750;668;375	Q13263	750	Transcription intermediary factor 1-beta	TRIM28	1	121.465	3.84702e-12	121.47	113.28	121.47	1	GGTLDLTLIRARLQEKLSPPYSSPQEFAQDV	LQEK(1)LSPPYSSPQEFAQDVGR	LQEK(120)LSPPYSSPQEFAQDVGR	4	3	-1.9677	1.2292	1.199	NA	NA
Q13263;Q13263-2;M0R0K9	779;697;404	Q13263	779	Transcription intermediary factor 1-beta	TRIM28	1	98.5073	3.42175e-05	98.507	88.311	98.507	1	DVGRMFKQFNKLTEDKADVQSIIGLQRFFET	LTEDK(1)ADVQSIIGLQR	LTEDK(99)ADVQSIIGLQR	5	3	-1.1251	1.4263	1.3644	NA	NA
Q13263;Q13263-2	319;237	Q13263	319	Transcription intermediary factor 1-beta	TRIM28	1	68.9194	0.000800893	68.919	57.446	68.919	1	KELNKRGRVLVNDAQKVTEGQQERLERQHWT	VLVNDAQK(1)VTEGQQER	VLVNDAQK(69)VTEGQQER	8	3	0.85924	1.1933	1.1404	NA	NA
Q13283;E5RIZ6;E5RI46;E5RIF8;E5RH42;E5RJU8;Q13283-2;E5RH00;Q9UN86;Q9UN86-2;D6RAC7;D6RB17;D6RGJ4;D6RBM9;D6REX8;D6RBR0;D6RE13;D6RBW8;D6R9X5;D6R9A4	5;5;5;5;5;5;5;5;5;5;5;5;5;5;5;5;5;5;5;5	Q13283	5	Ras GTPase-activating protein-binding protein 1;Ras GTPase-activating protein-binding protein 2	G3BP1;G3BP2	1	67.9969	1.27683e-11	123.95	116.91	67.997	1	___________MVMEKPSPLLVGREFVRQYY	VMEK(1)PSPLLVGR	VMEK(68)PSPLLVGR	4	3	0.89054	1.046	1.0159	1.4194	1.2642
Q13501;Q13501-2	435;351	Q13501	435	Sequestosome-1	SQSTM1	1	132.735	3.15284e-17	132.74	132.74	132.74	1	KNYDIGAALDTIQYSKHPPPL__________	NYDIGAALDTIQYSK(1)HPPPL	NYDIGAALDTIQYSK(130)HPPPL	15	3	0.82102	1.7948	1.7659	2.2399	1.9959
Q13505;Q13505-3;Q13505-2	190;41;190	Q13505	190	Metaxin-1	MTX1	1	81.723	4.09233e-05	81.723	75.601	81.723	1	VLTYARFTGAPLKVHKISNPWQSPSGTLPAL	VHK(1)ISNPWQSPSGTLPALR	VHK(82)ISNPWQSPSGTLPALR	3	3	0.55137	NA	NA	1.8997	1.7238
Q13547;Q92769;Q92769-3;Q5TEE2;E5RJ04;E5RGV4;E5RHE7;E5RH52;E5RG37;E5RFP9;H3BM24	89;90;60;89;60;60;60;60;60;97;80	Q13547	89	Histone deacetylase 1;Histone deacetylase 2	HDAC1;HDAC2	1	61.0971	0.000586204	61.097	61.097	61.097		KFLRSIRPDNMSEYSKQMQRFNVGEDCPVFD	SIRPDNMSEYSK(1)QMQR	SIRPDNMSEYSK(61)QMQR	12	3	0.37452	NA	NA	1.3814	1.2386
Q13564;Q13564-4;H3BMR3;H3BQW6;H3BMN8;H3BQ16;H3BS69;H3BSS8	6;6;6;6;6;6;6;6	Q13564	6	NEDD8-activating enzyme E1 regulatory subunit	NAE1	0.918033	10.4922	0.014692	57.559	47.572	57.559		__________MAQLGKLLKEQKYDRQLRLWG	AQLGK(0.918)LLK(0.082)	AQLGK(10)LLK(-10)	5	2	-0.40086	NA	NA	1.0796	0.96587
Q13564;Q13564-2;Q13564-4;Q13564-3	378;372;381;289	Q13564	378	NEDD8-activating enzyme E1 regulatory subunit	NAE1	0.794085	5.86179	3.75366e-07	104.03	86.115	104.03	1	KLLQSIGQAPESISEKELKLLCSNSAFLRVV	LLQSIGQAPESISEK(0.794)ELK(0.206)	LLQSIGQAPESISEK(5.9)ELK(-5.9)	15	3	-1.5536	NA	NA	1.2246	1.0907
Q13564;Q13564-2;Q13564-4;Q13564-3	253;247;256;164	Q13564	253	NEDD8-activating enzyme E1 regulatory subunit	NAE1	1	63.1291	2.94802e-07	76.186	72.235	76.186	1	KEKEDFRDLIRQGILKNENGAPEDEENFEEA	QGILK(1)NENGAPEDEENFEEAIK	QGILK(63)NENGAPEDEENFEEAIK(-63)	5	3	-0.49993	0.77271	0.74906	NA	NA
Q13571	233	Q13571	233	Lysosomal-associated transmembrane protein 5	LAPTM5	1	58.021	5.55218e-45	163.92	163.92	58.021	1;2	CMNSVEEKRNSKMLQKVVLPSYEEALSLPSK	MLQK(1)VVLPSYEEALSLPSK(1)TPEGGPAPPPYSEV	MLQK(58)VVLPSYEEALSLPSK(58)TPEGGPAPPPYSEV	4	3	3.7376	1.11	1.0735	1.0353	0.91596
Q13571	248	Q13571	248	Lysosomal-associated transmembrane protein 5	LAPTM5	1	73.2125	4.73376e-20	110.4	106.05	73.213	1;2	KVVLPSYEEALSLPSKTPEGGPAPPPYSEV_	VVLPSYEEALSLPSK(1)TPEGGPAPPPYSEV	VVLPSYEEALSLPSK(73)TPEGGPAPPPYSEV	15	3	0.69927	1.2528	1.2121	1.1984	1.0696
Q13907;Q13907-2	113;170	Q13907	113	Isopentenyl-diphosphate Delta-isomerase 1	IDI1	1	68.4451	6.37268e-05	68.445	61.941	68.445	1	ESDALGVRRAAQRRLKAELGIPLEEVPPEEI	LK(1)AELGIPLEEVPPEEINYLTR	LK(68)AELGIPLEEVPPEEINYLTR	2	3	0.79941	1.166	1.126	NA	NA
Q14152;Q14152-2	420;386	Q14152	420	Eukaryotic translation initiation factor 3 subunit A	EIF3A	1	139.51	4.44108e-29	156.41	156.41	139.51	1	ERVTKVLNWVREQPEKEPELQQYVPQLQNNT	EQPEK(1)EPELQQYVPQLQNNTILR	EQPEK(140)EPELQQYVPQLQNNTILR	5	3	0.46752	0.92943	0.9235	1.134	1.0114
Q14152;Q14152-2	351;317	Q14152	351	Eukaryotic translation initiation factor 3 subunit A	EIF3A	1	47.2013	0.0271096	47.201	47.201	47.201	1	TDIARLLDMDGIIVEKQRRLATLLGLQAPPT	LLDMDGIIVEK(1)QRR	LLDMDGIIVEK(47)QRR	11	4	0.45674	0.79218	0.78292	NA	NA
Q14152;Q14152-2	775;741	Q14152	775	Eukaryotic translation initiation factor 3 subunit A	EIF3A	0.989508	19.7455	0.000787507	81.525	48.105	81.525	1	FVMRLKAARQSVYEEKLKQFEERLAEERHNR	QSVYEEK(0.99)LK(0.01)	QSVYEEK(20)LK(-20)	7	3	-0.34334	1.2167	1.1823	0.77294	0.68691
Q14152;Q14152-2	711;677	Q14152	711	Eukaryotic translation initiation factor 3 subunit A	EIF3A	1	94.8816	7.86398e-05	94.882	88.446	94.882	1	DYFERAKRLEEIPLIKSAYEEQRIKDMDLWE	RLEEIPLIK(1)SAYEEQR	RLEEIPLIK(95)SAYEEQR	9	3	0.037411	0.51212	0.49621	NA	NA
Q14204;A0A2R8Y706;A0A2R8YFZ7;A0A2R8Y6H2;A0A2R8Y5T0;A0A2R8Y542;H0YJ21	3621;966;1666;1056;493;25;262	Q14204	3621	Cytoplasmic dynein 1 heavy chain 1	DYNC1H1	1	42.9131	0.00363882	42.913	38.011	42.913	1	DRKITRTSFLDDAFRKNLESALRFGNPLLVQ	TSFLDDAFRK(1)NLESALR	TSFLDDAFRK(43)NLESALR	10	4	1.2577	NA	NA	1.3331	1.2017
Q14289;Q14289-2	858;816	Q14289	858	Protein-tyrosine kinase 2-beta	PTK2B	1	63.0615	0.00105396	63.062	54.242	63.062	1	PEKEVGYLEFTGPPQKPPRLGAQSIQPTANL	EVGYLEFTGPPQK(1)PPR	EVGYLEFTGPPQK(63)PPR	13	3	-0.74763	1.1672	1.1185	NA	NA
Q14318;U3KQ64;Q14318-2	273;69;274	Q14318	273	Peptidyl-prolyl cis-trans isomerase FKBP8	FKBP8	0.963422	14.206	0.000142242	71.354	66.142	71.354	1	DMTFEEEAQLLQLKVKCLNNLAASQLKLDHY	VDMTFEEEAQLLQLK(0.037)VK(0.963)	VDMTFEEEAQLLQLK(-14)VK(14)	17	3	0.13104	1.0432	0.99901	NA	NA
Q14444;Q14444-2;E9PLA9;G3V153	125;125;125;44	Q14444	125	Caprin-1	CAPRIN1	0.859534	10.6069	0.00372304	62.861	62.861	62.861		KELQRSFMALSQDIQKTIKKTARREQLMREE	SFMALSQDIQK(0.86)TIK(0.066)K(0.075)	SFMALSQDIQK(11)TIK(-11)K(-11)	11	3	1.2533	0.73353	0.68949	NA	NA
Q14444;Q14444-2;E9PLA9;G3V153	110;110;110;29	Q14444	110	Caprin-1	CAPRIN1	1	134.855	1.5302e-16	134.85	127.96	134.85	1	AVSKYQEVTNNLEFAKELQRSFMALSQDIQK	YQEVTNNLEFAK(1)ELQR	YQEVTNNLEFAK(130)ELQR	12	3	0.01637	1.2605	1.2397	NA	NA
Q14566	775	Q14566	775	DNA replication licensing factor MCM6	MCM6	1	45.0814	0.0243766	45.081	16.907	45.081	1	IDSEEELINKKRIIEKVIHRLTHYDHVLIEL	IIEK(1)VIHR	IIEK(45)VIHR	4	3	0.206	1.9856	1.908	NA	NA
Q14677-3;Q14677-2;Q14677	643;625;625	Q14677-3	643	Clathrin interactor 1	CLINT1	1	81.3376	0.000242558	81.338	68.761	81.338	1	VQPKQDAFANFANFSK_______________	QDAFANFANFSK(1)	QDAFANFANFSK(81)	12	2	0.78583	1.0269	0.98594	NA	NA
Q14677-3;Q14677-2;Q14677	122;104;122	Q14677-3	122	Clathrin interactor 1	CLINT1	1	43.4968	0.00299475	43.497	43.497	43.497	1	DLRSLENYHFVDEHGKDQGINIRQKVKELVE	SLENYHFVDEHGK(1)DQGINIR	SLENYHFVDEHGK(43)DQGINIR	13	4	0.50842	1.1088	1.0792	NA	NA
Q14677-3;Q14677-2	471;453	Q14677-3	471	Clathrin interactor 1	CLINT1	0.999981	47.2223	1.60462e-14	100.93	100.93	100.93	1	MSRSQPLQNVSTVLQKPNPLYNQNTDMVQKS	SQPLQNVSTVLQK(1)PNPLYNQNTDMVQK	SQPLQNVSTVLQK(47)PNPLYNQNTDMVQK(-47)	13	3	0.30822	0.81696	0.80254	NA	NA
Q15021;F5GZK7	78;78	Q15021	78	Condensin complex subunit 1	NCAPD2	0.996251	24.2444	0.00600262	51.888	51.888	51.888	1	IYSILHHFRSIDPGLKEDTLQFLIKVVSRHS	SIDPGLK(0.996)EDTLQFLIK(0.004)	SIDPGLK(24)EDTLQFLIK(-24)	7	3	0.2635	0.75339	0.73272	NA	NA
Q15149;Q15149-4;Q15149-2;Q15149-6;Q15149-9;Q15149-7;Q15149-8;Q15149-5;Q15149-3;H0YDN1	1210;1073;1100;1077;1059;1041;1051;1073;1096;1100	Q15149	1210	Plectin	PLEC	1	83.6916	1.60702e-07	101.36	84.958	83.692	1	PAAPTLRSELELTLGKLEQVRSLSAIYLEKL	SELELTLGK(1)LEQVR	SELELTLGK(84)LEQVR	9	3	0.95575	0.68868	0.67299	NA	NA
Q15365	314	Q15365	314	Poly(rC)-binding protein 1	PCBP1	1	103.988	9.7799e-18	135.95	128.81	103.99	1	GANINEIRQMSGAQIKIANPVEGSSGRQVTI	QMSGAQIK(1)IANPVEGSSGR	QMSGAQIK(100)IANPVEGSSGR	8	3	0.72887	1.4521	1.4205	NA	NA
Q15375;Q15375-2;Q15375-4	797;792;793	Q15375	797	Ephrin type-A receptor 7	EPHA7	1	101.637	1.15871e-07	101.64	89.156	101.64	1	VIEDDPEAVYTTTGGKIPVRWTAPEAIQYRK	VIEDDPEAVYTTTGGK(1)IPVR	VIEDDPEAVYTTTGGK(100)IPVR	16	3	0.49366	NA	NA	1.2154	1.0915
Q15459;Q15459-2;H7C1L2	419;354;115	Q15459	419	Splicing factor 3A subunit 1	SF3A1	0.937899	11.8335	0.0029038	47.757	44.658	47.757		APAPDEYLVSPITGEKIPASKMQEHMRIGLL	ASK(0.001)PLPPAPAPDEYLVSPITGEK(0.938)IPASK(0.061)	ASK(-32)PLPPAPAPDEYLVSPITGEK(12)IPASK(-12)	23	4	0.41307	1.1259	1.0924	1.1815	1.0635
Q15637;Q15637-6;Q15637-5;Q15637-4;Q15637-2;Q15637-7;Q15637-3	227;227;352;227;227;201;227	Q15637	227	Splicing factor 1	SF1	1	72.6245	2.19595e-05	96.666	96.666	96.666	1	MENVKKAVEQIRNILKQGIETPEDQNDLRKM	NILK(1)QGIETPEDQNDLRK	NILK(73)QGIETPEDQNDLRK(-73)	4	3	0.61007	1.2839	1.2331	NA	NA
Q15750;Q15750-2	150;150	Q15750	150	TGF-beta-activated kinase 1 and MAP3K7-binding protein 1	TAB1	1	52.391	0.000188429	52.391	52.391	52.391	1	LPEGVPQHQLPPQYQKILERLKTLEREISGG	ASLQSQLPEGVPQHQLPPQYQK(1)ILER	ASLQSQLPEGVPQHQLPPQYQK(52)ILER	22	4	0.53838	NA	NA	1.0571	0.94225
Q15751	3311	Q15751	3311	Probable E3 ubiquitin-protein ligase HERC1	HERC1	1	61.9623	0.0286211	61.962	48.383	61.962	1	ATGVNLTTVDDSIQRKFLPSFLRGIAEENKL	K(1)FLPSFLR	K(62)FLPSFLR	1	3	-0.054207	NA	NA	1.0728	0.95712
Q15758;M0QXM4;Q15758-3;Q15758-2	537;361;309;335	Q15758	537	Neutral amino acid transporter B(0);Amino acid transporter	SLC1A5	1	80.5855	0.000238915	80.585	80.585	80.585	1	KHYRGPAGDATVASEKESVM___________	HYRGPAGDATVASEK(1)ESVM	HYRGPAGDATVASEK(81)ESVM	15	3	0.050638	0.63848	0.62324	1.0678	0.9661
Q15758;M0QXM4;Q15758-3;Q15758-2	522;346;294;320	Q15758	522	Neutral amino acid transporter B(0);Amino acid transporter	SLC1A5	1	114.461	2.12232e-12	114.46	114.46	114.46	1	LDPLPVPTEEGNPLLKHYRGPAGDATVASEK	SELPLDPLPVPTEEGNPLLK(1)HYR	SELPLDPLPVPTEEGNPLLK(110)HYR	20	4	0.59147	0.91673	0.87636	NA	NA
Q15758;M0QXM4;Q15758-3;Q15758-2	502;326;274;300	Q15758	502	Neutral amino acid transporter B(0);Amino acid transporter	SLC1A5	1	147.379	2.70559e-80	200.06	200.06	200.06	1	DRTESRSTEPELIQVKSELPLDPLPVPTEEG	STEPELIQVK(1)SELPLDPLPVPTEEGNPLLK	STEPELIQVK(150)SELPLDPLPVPTEEGNPLLK(-150)	10	3	-0.49446	1.0698	1.054	1.2232	1.0884
Q15800;Q15800-2	284;153	Q15800	284	Methylsterol monooxygenase 1	MSMO1	1	79.0038	0.000848914	79.004	79.004	79.004	1	DRIFGTDSQYNAYNEKRKKFEKKTE______	IFGTDSQYNAYNEK(1)R	IFGTDSQYNAYNEK(79)R	14	3	-0.79569	1.0783	1.0553	NA	NA
Q15833;Q15833-2;Q15833-3;M0R0M7;M0R1A1	324;321;335;324;19	Q15833	324	Syntaxin-binding protein 2	STXBP2	1	77.3997	0.000200053	91.961	75.824	91.961	1	TFCESKRLTTDKANIKDLSQILKKMPQYQKE	ANIK(1)DLSQILK	ANIK(77)DLSQILK(-77)	4	3	0.50911	1.1321	1.1023	NA	NA
Q15833;Q15833-2;Q15833-3;M0R0M7;M0R0D4	13;13;13;13;13	Q15833	13	Syntaxin-binding protein 2	STXBP2	1	61.212	1.64027e-16	136.99	98.354	61.212	1	___MAPSGLKAVVGEKILSGVIRSVKKDGEW	AVVGEK(1)ILSGVIR	AVVGEK(61)ILSGVIR	6	3	0.053858	0.94908	0.92639	1.2552	1.1217
Q15843;S4R3E9	48;48	Q15843	48	NEDD8	NEDD8;NEDD8-MDP1	0.993907	22.1249	0.000437599	79.633	49.826	71.548	1	KEGIPPQQQRLIYSGKQMNDEKTAADYKILG	LIYSGK(0.994)QMNDEK(0.006)	LIYSGK(22)QMNDEK(-22)	6	3	0.62712	NA	NA	1.1042	0.98482
Q15843;S4R3E9	54;54	Q15843	54	NEDD8	NEDD8;NEDD8-MDP1	0.869227	8.2451	0.000291776	66.335	50.451	66.335	1	QQQRLIYSGKQMNDEKTAADYKILGGSVLHL	LIYSGK(0.13)QMNDEK(0.869)TAADYK(0.001)	LIYSGK(-8.2)QMNDEK(8.2)TAADYK(-32)	12	3	0.41765	NA	NA	1.095	0.96405
Q16186;A0A087WUX6;A0A087WX59	21;21;21	Q16186	21	Proteasomal ubiquitin receptor ADRM1	ADRM1	1	63.6912	4.59947e-10	122.86	122.86	63.691	1	ALFPSLVPGSRGASNKYLVEFRAGKMSLKGT	GASNK(1)YLVEFR	GASNK(64)YLVEFR	5	3	1.7194	1.2553	1.2307	1.48	1.3147
Q16186;A0A087WUX6;A0A087WX59	34;34;34	Q16186	34	Proteasomal ubiquitin receptor ADRM1	ADRM1	1	73.5542	4.62261e-06	98.407	98.407	98.407	1	SNKYLVEFRAGKMSLKGTTVTPDKRKGLVYI	MSLK(1)GTTVTPDK	MSLK(74)GTTVTPDK(-74)	4	3	-0.92733	1.1235	1.0887	1.2813	1.1528
Q16531;F5GY55;Q16531-2;F5H198	823;823;134;134	Q16531	823	DNA damage-binding protein 1	DDB1	0.999935	41.8825	0.00519461	41.908	35.259	41.908	1	LQNEYALSLVSCKLGKDPNTYFIVGTAMVYP	LGK(1)DPNTYFIVGTAMVYPEEAEPK	LGK(42)DPNTYFIVGTAMVYPEEAEPK(-42)	3	3	-0.97232	1.1279	1.0969	NA	NA
Q16531;Q16531-2	1121;432	Q16531	1121	DNA damage-binding protein 1	DDB1	1	158.576	1.14083e-32	158.58	139.5	158.58	1	QEVVANLQYDDGSGMKREATADDLIKVVEEL	MQEVVANLQYDDGSGMK(1)R	MQEVVANLQYDDGSGMK(160)R	17	3	0.30667	2.2789	2.2406	2.0091	1.7906
Q16543;K7EL68	352;158	Q16543	352	Hsp90 co-chaperone Cdc37;Hsp90 co-chaperone Cdc37, N-terminally processed	CDC37	0.999972	45.4911	0.0643555	46.569	41.859	46.569		IDSGLWVPNSKASEAKEGEEAGPGDPLLEAV	ASEAK(1)EGEEAGPGDPLLEAVPK	ASEAK(45)EGEEAGPGDPLLEAVPK(-45)	5	3	-0.29821	0.91758	0.88663	NA	NA
Q16678	275	Q16678	275	Cytochrome P450 1B1	CYP1B1	1	81.4315	7.35591e-06	96.82	89.21	81.431	1	EFEQLNRNFSNFILDKFLRHCESLRPGAAPR	NFSNFILDK(1)FLR	NFSNFILDK(81)FLR	9	3	-0.040084	1.7512	1.7107	1.2544	1.1377
Q4KMQ2;Q4KMQ2-3;Q4KMQ2-4;Q4KMQ2-2	56;38;56;77	Q4KMQ2	56	Anoctamin-6	ANO6	1	78.9872	1.26405e-05	78.987	78.987	78.987	1	SQHDFRTPEFEEFNGKPDSLFFNDGQRRIDF	TPEFEEFNGK(1)PDSLFFNDGQR	TPEFEEFNGK(79)PDSLFFNDGQR	10	3	-1.106	1.1229	1.1144	NA	NA
Q562R1	329	Q562R1	329	Beta-actin-like protein 2	ACTBL2	1	44.3175	0.0192084	44.318	27.087	44.318	1	MQKEIITLAPSTMKIKIIAPPERKYSVWIGG	IK(1)IIAPPER	IK(44)IIAPPER	2	3	-0.054977	1.0425	1.0209	NA	NA
Q5JTV8-3;Q5JTV8;A0A0A0MSK5;H0YD16	309;308;187;185	Q5JTV8-3	309	Torsin-1A-interacting protein 1	TOR1AIP1	1	65.7837	2.10848e-05	68.291	60.959	65.784	1	QTARIRTRMQNDSILKSELGNQSPSTSSRQV	MQNDSILK(1)SELGNQSPSTSSR	MQNDSILK(66)SELGNQSPSTSSR	8	3	1.748	1.2276	1.194	NA	NA
Q9BXS4;Q5T6Z8	315;184	Q9BXS4	315	Transmembrane protein 59	TMEM59	1	77.0799	3.43675e-46	173.55	165.66	77.08	1	RSKTEDHEEAGPLPTKVNLAHSEI_______	TEDHEEAGPLPTK(1)VNLAHSEI	TEDHEEAGPLPTK(77)VNLAHSEI	13	3	0.35443	1.359	1.3147	1.1117	0.99118
Q5TDH0;Q5TDH0-2;Q5TDH0-3;H0YII4;H0YI90	153;153;153;38;31	Q5TDH0	153	Protein DDI1 homolog 2	DDI2	1	69.1254	2.145e-07	105.6	105.6	69.125	1	LRDMLLANPHELSLLKERNPPLAEALLSGDL	DMLLANPHELSLLK(1)ER	DMLLANPHELSLLK(69)ER	14	3	2.0174	1.3773	1.351	NA	NA
Q5TDH0;Q5TDH0-2;Q5TDH0-3	77;77;77	Q5TDH0	77	Protein DDI1 homolog 2	DDI2	1	64.4542	6.58906e-05	64.454	59.837	64.454	1	ASYGLKDGDVVILRQKENADPRPPVQFPNLP	QK(1)ENADPRPPVQFPNLPR	QK(64)ENADPRPPVQFPNLPR	2	4	0.28425	1.3568	1.3277	NA	NA
Q5TDH0;Q5TDH0-2;Q5TDH0-3	67;67;67	Q5TDH0	67	Protein DDI1 homolog 2	DDI2	1	86.3775	0.00021404	86.378	68.677	86.378	1	RPLTDNHRSLASYGLKDGDVVILRQKENADP	SLASYGLK(1)DGDVVILR	SLASYGLK(86)DGDVVILR	8	3	0.36549	1.3858	1.3328	NA	NA
Q9H6K1;Q5TH58;Q9H6K1-2	205;131;139	Q9H6K1	205	Uncharacterized protein C6orf106	C6orf106	0.999947	42.7748	0.0492488	46.41	46.41	46.41	1	QLSSFETEFNTQPHRKVEGNFNPFASPQKNR	K(1)VEGNFNPFASPQK	K(43)VEGNFNPFASPQK(-43)	1	3	-0.69191	1.5969	1.5528	NA	NA
Q6IAA8;F5GX19;F5H3Y3;H0YFI1;F5H479	20;20;20;7;20	Q6IAA8	20	Ragulator complex protein LAMTOR1	LAMTOR1	0.999997	55.3137	0.0242274	55.314	47.403	55.314	1	YSSENEDSDQDREERKLLLDPSSPPTKALNG	K(1)LLLDPSSPPTK	K(55)LLLDPSSPPTK(-55)	1	3	1.6555	1.4989	1.4663	NA	NA
Q6IAA8;F5GX19;F5H3Y3;H0YFI1;F5H479	31;31;31;18;31	Q6IAA8	31	Ragulator complex protein LAMTOR1	LAMTOR1	1	96.0193	4.5449e-13	96.019	89.221	96.019	1	REERKLLLDPSSPPTKALNGAEPNYHSLPSA	LLLDPSSPPTK(1)ALNGAEPNYHSLPSAR	LLLDPSSPPTK(96)ALNGAEPNYHSLPSAR	11	4	-0.073883	1.2587	1.2034	NA	NA
Q6IAA8	104	Q6IAA8	104	Ragulator complex protein LAMTOR1	LAMTOR1	1	43.0677	1.0711e-10	82.62	82.62	43.068	1	STRLAVLSSSLTHWKKLPPLPSLTSQPHQVL	K(1)LPPLPSLTSQPHQVLASEPIPFSDLQQVSR	K(43)LPPLPSLTSQPHQVLASEPIPFSDLQQVSR	1	4	-0.73625	1.3868	1.3682	NA	NA
Q6IAA8;F5GX19;F5H3Y3;H0YFI1;F5H479	60;60;60;47;60	Q6IAA8	60	Ragulator complex protein LAMTOR1	LAMTOR1	1	152.301	5.04099e-44	152.3	149.48	152.3	1	SARTDEQALLSSILAKTASNIIDVSAADSQG	TDEQALLSSILAK(1)TASNIIDVSAADSQGMEQHEYMDR	TDEQALLSSILAK(150)TASNIIDVSAADSQGMEQHEYMDR	13	4	-0.025128	1.7611	1.7231	NA	NA
Q6ICB0	18	Q6ICB0	18	Desumoylating isopeptidase 1	DESI1	1	62.2584	0.00376049	62.258	50.282	62.258	1	PPNLYPVKLYVYDLSKGLARRLSPIMLGKQL	LYVYDLSK(1)GLAR	LYVYDLSK(62)GLAR	8	3	1.2302	2.0998	2.0412	NA	NA
Q6P2Q9	2293	Q6P2Q9	2293	Pre-mRNA-processing-splicing factor 8	PRPF8	0.999945	42.5749	0.00363151	46.746	46.746	46.746	1	SWNYNFMGVRHDPNMKYELQLANPKEFYHEV	HDPNMK(1)YELQLANPK	HDPNMK(43)YELQLANPK(-43)	6	3	1.0012	1.0474	1.0317	NA	NA
Q6PKG0;Q6PKG0-3;A0A0B4J210;E5RH50;H0YC33	753;676;753;548;67	Q6PKG0	753	La-related protein 1	LARP1	1	80.8302	1.20754e-07	80.83	73.208	80.83	1	GPPRFQQVPTDALANKLFGAPEPSTIARSLP	FQQVPTDALANK(1)LFGAPEPSTIAR	FQQVPTDALANK(81)LFGAPEPSTIAR	12	3	-0.57943	1.3379	1.2995	NA	NA
Q6ZMP0;Q6ZMP0-3;Q6ZMP0-2;Q6ZMP0-4	447;87;447;87	Q6ZMP0	447	Thrombospondin type-1 domain-containing protein 4	THSD4	1	45.7179	0.0227114	45.718	24.27	45.718	1	EIPEGATKINITEMYKSNNYLALRSRSGRSI	INITEMYK(1)	INITEMYK(46)	8	2	-0.1003	0.95643	0.93053	NA	NA
Q709C8;Q709C8-4;Q709C8-2;Q709C8-3	2077;2034;2077;2034	Q709C8	2077	Vacuolar protein sorting-associated protein 13C	VPS13C	1	82.0066	0.000131692	82.007	72.257	82.007	1	DFFIKAVPQSPENVAKETQILPRQTATGKVK	AVPQSPENVAK(1)ETQILPR	AVPQSPENVAK(82)ETQILPR	11	3	0.080013	1.3783	1.3574	NA	NA
Q709C8;Q709C8-4;Q709C8-2;Q709C8-3;A0A3B3IU50	3496;3453;3496;3453;1033	Q709C8	3496	Vacuolar protein sorting-associated protein 13C	VPS13C	0.969865	15.0764	0.000223794	68.83	49.507	68.83	1	ITGSVGKGLAAITMDKEYQQKRREELSRQPR	GLAAITMDK(0.97)EYQQK(0.03)	GLAAITMDK(15)EYQQK(-15)	9	3	0.14876	1.2184	1.1945	NA	NA
Q709C8;Q709C8-4;Q709C8-2;Q709C8-3;A0A3B3IU50	3487;3444;3487;3444;1024	Q709C8	3487	Vacuolar protein sorting-associated protein 13C	VPS13C	0.999871	38.8778	0.000134616	78.021	56.366	78.021	1	GGAAGVVSRITGSVGKGLAAITMDKEYQQKR	ITGSVGK(1)GLAAITMDK	ITGSVGK(39)GLAAITMDK(-39)	7	3	-0.95127	1.2483	1.2182	NA	NA
Q7KZF4	249	Q7KZF4	249	Staphylococcal nuclease domain-containing protein 1	SND1	1	80.2932	1.8974e-10	111.49	108.44	80.293	1	EADGSETPEPFAAEAKFFTESRLLQRDVQII	EADGSETPEPFAAEAK(1)FFTESR	EADGSETPEPFAAEAK(80)FFTESR	16	3	-1.2413	0.98046	0.95976	0.93075	0.83727
Q7LBR1	6	Q7LBR1	6	Charged multivesicular body protein 1b	CHMP1B	0.981564	17.2625	0.000705716	64.55	41.633	64.55	1	__________MSNMEKHLFNLKFAAKELSRS	SNMEK(0.982)HLFNLK(0.018)	SNMEK(17)HLFNLK(-17)	5	3	0.28053	1.0519	1.0308	NA	NA
Q7Z6Z7;Q7Z6Z7-2;Q7Z6Z7-3;H0Y659	3452;3436;3443;290	Q7Z6Z7	3452	E3 ubiquitin-protein ligase HUWE1	HUWE1	1	97.9655	1.07398e-06	116.52	77.499	97.965	1	MLSHPVIRRSSLLTEKLLRLLSLISIALPEN	SSLLTEK(1)LLR	SSLLTEK(98)LLR	7	3	0.19846	1.0217	1.0073	0.96497	0.86921
Q8WV16;Q86SY2;Q8WV16-4;Q8WV16-3;Q8WV16-5	460;290;360;400;454	Q8WV16	460	DDB1- and CUL4-associated factor 4	DCAF4	1	59.469	0.000177949	59.469	40.433	59.469	1	DARLLRTIPSPYPASKADIPSVAFSSRLGGS	TIPSPYPASK(1)ADIPSVAFSSR	TIPSPYPASK(59)ADIPSVAFSSR	10	3	0.35032	1.6663	1.6206	NA	NA
Q86UE4;E5RJU9	107;84	Q86UE4	107	Protein LYRIC	MTDH	1	92.4736	4.12197e-06	92.474	92.474	92.474	1	AAAVPAAAPDDLALLKNLRSEEQKKKNRKKL	EEAAAVPAAAPDDLALLK(1)NLR	EEAAAVPAAAPDDLALLK(92)NLR	18	3	0.48224	1.1011	1.0629	NA	NA
Q86VW1;Q86VW1-2	564;530	Q86VW1	564	Solute carrier family 22 member 16	SLC22A16	1	102.39	1.76006e-07	102.39	93.765	102.39	1	KSSKLLLTTNNSGLEKTEAITPRDSGLGE__	LLLTTNNSGLEK(1)TEAITPR	LLLTTNNSGLEK(100)TEAITPR	12	3	0.55339	NA	NA	0.97868	0.8842
Q86VZ1	132	Q86VZ1	132	P2Y purinoceptor 8	P2RY8	1	80.2387	0.00122331	80.239	80.239	80.239		ISVERFLGVLYPLSSKRWRRRRYAVAACAGT	FLGVLYPLSSK(1)R	FLGVLYPLSSK(80)R	11	2	0.45851	NA	NA	1.4309	1.272
Q86YT6	421	Q86YT6	421	E3 ubiquitin-protein ligase MIB1	MIB1	1	124.789	2.29751e-11	127.61	113.1	127.61	1	AISNASGERLSQLLKKLFETQESGDLNEELV	K(1)LFETQESGDLNEELVK	K(120)LFETQESGDLNEELVK(-120)	1	3	0.56533	1.5295	1.4951	2.4193	2.1748
Q86YT6	726	Q86YT6	726	E3 ubiquitin-protein ligase MIB1	MIB1	0.999735	35.7698	0.00109934	56.719	56.719	56.719	1	TLSQLRQLQDMQDVGKVDAAWEPSKNTLIMG	QLQDMQDVGK(1)VDAAWEPSK	QLQDMQDVGK(36)VDAAWEPSK(-36)	10	3	0.77423	0.94766	0.92437	NA	NA
Q8IV08;M0R1F7;M0R2E7;M0QY94;M0QX50;M0QX99;A0A0A0MS28;E2QRG1	11;11;11;11;11;11;11;11	Q8IV08	11	Phospholipase D3	PLD3	1	92.1875	6.08978e-15	111.2	104.9	111.2	1	_____MKPKLMYQELKVPAEEPANELPMNEI	LMYQELK(1)VPAEEPANELPMNEIEAWK	LMYQELK(92)VPAEEPANELPMNEIEAWK(-92)	7	3	0.29717	0.83318	0.80444	1.1734	1.0527
Q8IVM0	152	Q8IVM0	152	Coiled-coil domain-containing protein 50	CCDC50	1	52.8233	0.000203947	70.98	70.98	52.823	1	TRAYADSYYYEDGGMKPRVMKEAVSTPSRMA	AYADSYYYEDGGMK(1)PR	AYADSYYYEDGGMK(53)PR	14	3	0.76613	1.1672	1.1366	1.2664	1.1368
Q8IVM0;Q8IVM0-2	181;357	Q8IVM0	181	Coiled-coil domain-containing protein 50	CCDC50	1	41.202	0.00710361	41.202	41.202	41.202	1	MAHRDQEWYDAEIARKLQEEELLATQVDMRA	K(1)LQEEELLATQVDMR	K(41)LQEEELLATQVDMR	1	3	0.79313	0.97123	0.94462	NA	NA
Q8IVP5	119	Q8IVP5	119	FUN14 domain-containing protein 1	FUNDC1	1	131.296	6.65857e-25	152.04	144.92	152.04	1	KDVNKAKRQIKKRANKAAPEINNLIEEATEF	ANK(1)AAPEINNLIEEATEFIK	ANK(130)AAPEINNLIEEATEFIK(-130)	3	3	0.14948	1.5143	1.4822	NA	NA
Q8IY22	79	Q8IY22	79	C-Maf-inducing protein	CMIP	1	45.6801	0.0098487	88.942	32.932	45.68	1	VIRHPRTFLSKILTSKFLRRWEPHHLTLADN	ILTSK(1)FLR	ILTSK(46)FLR	5	3	1.0152	1.265	1.2778	NA	NA
Q8IY22	74	Q8IY22	74	C-Maf-inducing protein	CMIP	0.998572	28.4469	0.00507065	62.408	57.092	62.408	1	DIQVCVIRHPRTFLSKILTSKFLRRWEPHHL	TFLSK(0.999)ILTSK(0.001)	TFLSK(28)ILTSK(-28)	5	3	-0.1914	1.3894	1.3782	1.1815	1.0699
Q8IZ07;H0YIN8;S4R3D2	217;71;129	Q8IZ07	217	Ankyrin repeat domain-containing protein 13A	ANKRD13A	0.977514	16.3821	1.06324e-10	123.35	103.59	58.981	1	FDLSQEMERLTLDLMKPKSREVERRLTSPVI	LTLDLMK(0.978)PK(0.022)	LTLDLMK(16)PK(-16)	7	2	0.35208	2.5229	2.4304	3.1744	2.8023
Q8IZ07;H0YIN8;S4R3D2	219;73;131	Q8IZ07	219	Ankyrin repeat domain-containing protein 13A	ANKRD13A	0.892016	9.17014	0.0185213	65.395	57.08	65.395	1	LSQEMERLTLDLMKPKSREVERRLTSPVINT	LTLDLMK(0.108)PK(0.892)SR	LTLDLMK(-9.2)PK(9.2)SR	9	3	-0.14528	1.9012	1.8947	NA	NA
Q8IZ07;H0YIN8;S4R3D2	239;93;151	Q8IZ07	239	Ankyrin repeat domain-containing protein 13A	ANKRD13A	1	95.9571	8.36333e-57	189.9	189.9	95.957	1	ERRLTSPVINTSLDTKNIAFERTKSGFWGWR	RLTSPVINTSLDTK(1)NIAFER	RLTSPVINTSLDTK(96)NIAFER	14	3	2.7409	1.2621	1.236	1.279	1.1558
Q8IZ07	27	Q8IZ07	27	Ankyrin repeat domain-containing protein 13A	ANKRD13A	1	61.957	1.66941e-56	187.56	172.87	61.957	1	PLHLLVWKNDYRQLEKELQGQNVEAVDPRGR	QLEK(1)ELQGQNVEAVDPR	QLEK(62)ELQGQNVEAVDPR	4	3	0.56544	1.2316	1.2044	1.1195	0.99077
Q8IZ07;H0YIN8	247;101	Q8IZ07	247	Ankyrin repeat domain-containing protein 13A	ANKRD13A	1	42.3359	0.0192084	44.318	39.852	42.336	1	INTSLDTKNIAFERTKSGFWGWRTDKAEVVN	TK(1)SGFWGWR	TK(42)SGFWGWR	2	3	0.89259	1.0738	1.0755	1.0203	0.9246
Q8N0X7	370	Q8N0X7	370	Spartin	SPG20	0.996241	24.2328	0.00365997	42.813	34.899	42.813	1	RPSSDQLKEASGTDVKQLDQGNKDVRHKGKR	EASGTDVK(0.996)QLDQGNK(0.004)DVR	EASGTDVK(24)QLDQGNK(-24)DVR	8	4	-0.0072016	1.3141	1.2947	NA	NA
Q8N0X7	465	Q8N0X7	465	Spartin	SPG20	0.999765	36.2885	0.00476446	53.777	43.31	53.777	1	QKGASKLRERIQPEEKPVEVSPAVTKGLYIA	IQPEEK(1)PVEVSPAVTK	IQPEEK(36)PVEVSPAVTK(-36)	6	3	0.7805	1.2316	1.1849	NA	NA
Q8N0X7	475	Q8N0X7	475	Spartin	SPG20	0.998445	28.2241	9.54763e-09	99.11	99.11	80.994	1	IQPEEKPVEVSPAVTKGLYIAKQATGGAAKV	IQPEEKPVEVSPAVTK(0.998)GLYIAK(0.002)	IQPEEK(-43)PVEVSPAVTK(28)GLYIAK(-28)	16	4	-0.49536	1.0095	0.98125	1.2792	1.1379
Q8N0X7	362	Q8N0X7	362	Spartin	SPG20	1	63.8253	0.00011564	88.992	70.879	88.992	1	EFQIPGRTRPSSDQLKEASGTDVKQLDQGNK	TRPSSDQLK(1)EASGTDVK	TRPSSDQLK(64)EASGTDVK(-64)	9	3	-0.87177	1.203	1.1804	1.0682	0.96322
Q8N163;Q8N163-2;E5RHJ4	309;309;127	Q8N163	309	Cell cycle and apoptosis regulator protein 2	CCAR2	1	192.088	9.98998e-74	192.09	192.09	192.09	1	GAEPITADSDPAYSSKVLLLSSPGLEELYRC	EAAPDAGAEPITADSDPAYSSK(1)VLLLSSPGLEELYR	EAAPDAGAEPITADSDPAYSSK(190)VLLLSSPGLEELYR	22	3	2.1589	0.93992	0.9272	NA	NA
Q8N163;Q8N163-2;E5RHJ4	287;287;105	Q8N163	287	Cell cycle and apoptosis regulator protein 2	CCAR2	0.999992	51.1323	0.000140432	53.259	53.259	53.259	1	PFSLHHPSRIQVSSEKEAAPDAGAEPITADS	IQVSSEK(1)EAAPDAGAEPITADSDPAYSSK	IQVSSEK(51)EAAPDAGAEPITADSDPAYSSK(-51)	7	3	0.34618	1.0928	1.0532	NA	NA
Q8N163;Q8N163-2;G3V119;H0YB24;A0A087X2B6	742;742;417;434;205	Q8N163	742	Cell cycle and apoptosis regulator protein 2	CCAR2	1	48.6592	0.0563265	48.659	25.433	48.659		RILLTLGIRLSAEQAKQLVSRVVTQNICQYR	LSAEQAK(1)QLVSR	LSAEQAK(49)QLVSR	7	3	-1.3139	0.88539	0.85869	NA	NA
Q8NBN3;Q8NBN3-3	484;423	Q8NBN3	484	Transmembrane protein 87A	TMEM87A	0.963304	14.1915	8.59082e-05	67.251	59.162	67.251	1	FAFSPLSEEEEEDEQKEPMLKESFEGMKMRS	FAFSPLSEEEEEDEQK(0.963)EPMLK(0.037)	FAFSPLSEEEEEDEQK(14)EPMLK(-14)	16	3	-0.74342	NA	NA	1.3369	1.2388
Q8NF50;Q8NF50-4;Q8NF50-3;Q8NF50-2;A2A369;A2A370	894;826;826;894;361;196	Q8NF50	894	Dedicator of cytokinesis protein 8	DOCK8	1	56.6498	0.0050007	56.65	56.65	56.65	1	SYHTYGRTSAAAVSSKLLQARVMSSSNPDLA	TSAAAVSSK(1)LLQAR	TSAAAVSSK(57)LLQAR	9	3	-0.79937	1.2684	1.2417	NA	NA
Q8TDB6;Q8TDB6-2	728;216	Q8TDB6	728	E3 ubiquitin-protein ligase DTX3L	DTX3L	1	42.0682	7.82305e-05	77.746	73.549	42.068	1	FGGPEMYGYPDPSYLKRVKEELKAKGIE___	FGGPEMYGYPDPSYLK(1)R	FGGPEMYGYPDPSYLK(42)R	16	3	-0.5202	0.63564	0.60775	1.0581	0.94775
Q8TDZ2;Q8TDZ2-4;Q8TDZ2-2;H0Y6Z4	488;507;402;53	Q8TDZ2	488	Protein-methionine sulfoxide oxidase MICAL1	MICAL1	1	72.8166	0.00451517	72.817	60.603	72.817	1	AVTPNQVRDLYDVLAKEPVQRNNDKTDTGMP	DLYDVLAK(1)EPVQR	DLYDVLAK(73)EPVQR	8	2	-0.67639	NA	NA	1.0645	0.96699
Q8WUM4;Q8WUM4-2	640;645	Q8WUM4	640	Programmed cell death 6-interacting protein	PDCD6IP	0.999972	45.5652	0.047979	47.532	29.394	47.532	1	LLKNIQVSHQEFSKMKQSNNEANLREEVLKN	MK(1)QSNNEANLREEVLK	MK(46)QSNNEANLREEVLK(-46)	2	3	-0.75507	0.9029	0.88523	NA	NA
Q8WUM4;Q8WUM4-2	501;506	Q8WUM4	501	Programmed cell death 6-interacting protein	PDCD6IP	0.999999	60.4082	6.26507e-05	85.845	58.516	85.845	1	KPLRAEGTNFRTVLDKAVQADGQVKECYQSH	TVLDK(1)AVQADGQVK	TVLDK(60)AVQADGQVK(-60)	5	2	1.3247	1.1942	1.1848	1.2601	1.1265
Q8WUX1;C9JJU1;C9JMY2;C9JHH7;C9JWG4;C9JNK4	7;7;7;7;7;7	Q8WUX1	7	Sodium-coupled neutral amino acid transporter 5	SLC38A5	1	72.0151	7.67327e-06	72.015	72.015	72.015	1	_________MELQDPKMNGALPSDAVGYRQE	MELQDPK(1)MNGALPSDAVGYRQER	MELQDPK(72)MNGALPSDAVGYRQER	7	3	0.9541	1.0372	1.0163	NA	NA
Q8WVC0;Q8WVC0-2	364;364	Q8WVC0	364	RNA polymerase-associated protein LEO1	LEO1	0.987851	19.1014	0.000707439	57.989	49.996	57.989	1	EEEPIPETRIEVEIPKVNTDLGNDLYFVKLP	IEVEIPK(0.988)VNTDLGNDLYFVK(0.012)	IEVEIPK(19)VNTDLGNDLYFVK(-19)	7	3	1.3835	0.68065	0.66105	NA	NA
Q8WWI5;Q8WWI5-3;Q8WWI5-2	631;631;631	Q8WWI5	631	Choline transporter-like protein 1	SLC44A1	1	55.3526	0.00195365	55.353	55.353	55.353	1	FYMDKVLMEFVENSRKAMKEAGKGGVADSRE	VLMEFVENSRK(1)	VLMEFVENSRK(55)	11	3	0.27487	0.66502	0.65008	NA	NA
Q92508	113	Q92508	113	Piezo-type mechanosensitive ion channel component 1	PIEZO1	1	88.0206	0.000286732	88.021	72.481	88.021	1	WETLSRHIGVTRLDLKDIPNAIRLVAPDLGI	LDLK(1)DIPNAIR	LDLK(88)DIPNAIR	4	3	0.32738	0.98634	0.96842	1.0488	0.93493
Q92522	106	Q92522	106	Histone H1x	H1FX	0.999179	30.8512	4.35288e-12	120.52	120.52	120.52	1	YSIKALVQNDTLLQVKGTGANGSFKLNRKKL	ALVQNDTLLQVK(0.999)GTGANGSFK(0.001)	ALVQNDTLLQVK(31)GTGANGSFK(-31)	12	3	-0.039967	1.251	1.2219	NA	NA
Q92608;E5RFJ0;F6S220;Q92608-2;H0YB76	872;872;252;253;76	Q92608	872	Dedicator of cytokinesis protein 2	DOCK2	1	40.8015	0.00806867	40.801	31.052	40.801	1	LLPVITKELKELLEQKDDMQHQVLERKYCVE	ELLEQK(1)DDMQHQVLER	ELLEQK(41)DDMQHQVLER	6	3	-0.43016	1.1255	1.1025	NA	NA
Q92608	1796	Q92608	1796	Dedicator of cytokinesis protein 2	DOCK2	0.76015	5.00959	6.84118e-05	63.436	41.068	63.436	1	PRLSQTFLQLSDGDKKTLTRKKVNQFFKTML	LSQTFLQLSDGDK(0.24)K(0.76)TLTR	LSQTFLQLSDGDK(-5)K(5)TLTR	14	4	1.3746	1.1965	1.191	NA	NA
Q92608	1435	Q92608	1435	Dedicator of cytokinesis protein 2	DOCK2	1	121.247	2.01469e-44	178.06	169.98	178.06	1	RFKNKPVPDQIINFYKSNYVQRFHYSRPVRR	NKPVPDQIINFYK(1)SNYVQR	NK(-120)PVPDQIINFYK(120)SNYVQR	13	3	0.56607	1.3786	1.3178	NA	NA
Q92608;E5RFJ0;F6S220;Q92608-2;H0YB76	835;835;215;216;39	Q92608	835	Dedicator of cytokinesis protein 2	DOCK2	0.999957	43.6563	0.00927651	46.892	40.01	46.892	1	YEFYTCIPPVKLQKQKVQSMNEIVQSNLFKK	QK(1)VQSMNEIVQSNLFK	QK(44)VQSMNEIVQSNLFK(-44)	2	3	0.017812	1.1105	1.0763	NA	NA
Q92608	1820	Q92608	1820	Dedicator of cytokinesis protein 2	DOCK2	1	96.1028	3.36519e-07	96.103	75.788	96.103		QFFKTMLASKSAEEGKQIPDSLSTDL_____	SAEEGK(1)QIPDSLSTDL	SAEEGK(96)QIPDSLSTDL	6	2	0.60431	NA	NA	0.74705	0.66663
Q92608	1474	Q92608	1474	Dedicator of cytokinesis protein 2	DOCK2	1	58.32	0.00311071	58.32	48.123	58.32	1	FASMWIERTSFVTAYKLPGILRWFEVVHMSQ	TSFVTAYK(1)LPGILR	TSFVTAYK(58)LPGILR	8	3	-0.62596	1.122	1.0998	NA	NA
Q92616	965	Q92616	965	Translational activator GCN1	GCN1L1	1	110.254	9.45573e-11	110.26	107.11	110.26	1	AVMLLHTHTITSRVGKGEPGAAPLSAPAFSL	VGK(1)GEPGAAPLSAPAFSLVFPFLK	VGK(110)GEPGAAPLSAPAFSLVFPFLK(-110)	3	3	-0.41511	1.0264	0.99694	1.3475	1.1925
Q92835;Q92835-2;Q92835-3;H0Y5Q9	779;778;566;400	Q92835	779	Phosphatidylinositol 3,4,5-trisphosphate 5-phosphatase 1	INPP5D	0.999468	32.7357	1.13705e-27	154.77	154.77	132.1	1	QEGENEEGSEGELVVKFGETLPKLKPIISDP	SQEGENEEGSEGELVVK(0.999)FGETLPK(0.001)	SQEGENEEGSEGELVVK(33)FGETLPK(-33)	17	3	1.0452	0.89987	0.87352	1.0858	0.96642
Q92890;Q92890-1;C9JNP9;C9IZG3;Q92890-3	139;175;43;128;139	Q92890	139	Ubiquitin fusion degradation protein 1 homolog	UFD1L	1	60.0362	0.00015376	60.036	60.036	60.036	1	KFQPQSPDFLDITNPKAVLENALRNFACLTT	FQPQSPDFLDITNPK(1)AVLENALR	FQPQSPDFLDITNPK(60)AVLENALR	15	3	1.8029	1.5647	1.5268	NA	NA
Q92922	592	Q92922	592	SWI/SNF complex subunit SMARCC1	SMARCC1	1	49.4481	0.0133651	49.448	35.016	49.448	1	PAAQQMLNFPEKNKEKPVDLQNFGLRTDIYS	EK(1)PVDLQNFGLR	EK(49)PVDLQNFGLR	2	3	-0.54804	1.0416	1.0225	NA	NA
Q92945;A0A087WTP3;M0R0I5	109;109;52	Q92945	109	Far upstream element-binding protein 2	KHSRP	1	85.8815	2.09428e-07	85.881	70.401	85.881	1	TTVNNSTPDFGFGGQKRQLEDGDQPESKKLA	IGGDAATTVNNSTPDFGFGGQK(1)R	IGGDAATTVNNSTPDFGFGGQK(86)R	22	3	0.25884	NA	NA	1.3211	1.1897
Q92945;A0A087WTP3;M0R0I5;M0QYH3	281;281;200;137	Q92945	281	Far upstream element-binding protein 2	KHSRP	1	57.1479	0.000373375	57.148	47.39	57.148	1	KMILIQDGSQNTNVDKPLRIIGDPYKVQQAC	MILIQDGSQNTNVDK(1)PLR	MILIQDGSQNTNVDK(57)PLR	15	3	-0.54649	1.1794	1.1628	NA	NA
Q92995;Q92995-2	328;263	Q92995	328	Ubiquitin carboxyl-terminal hydrolase 13	USP13	0.999987	48.8228	0.0140079	48.823	38.013	48.823	1	RVSEWEVIQESGTKLKPMYGPGYTGLKNLGN	LK(1)PMYGPGYTGLK	LK(49)PMYGPGYTGLK(-49)	2	3	1.1823	NA	NA	1.4224	1.2687
Q93008;Q93008-3	1627;1627	Q93008	1627	Probable ubiquitin carboxyl-terminal hydrolase FAF-X	USP9X	0.964988	14.4031	1.28094e-11	125.73	117.25	125.73	1	DPRDDVFGYPQQFEDKPALSKTEDRKEYNIG	DDVFGYPQQFEDK(0.965)PALSK(0.035)	DDVFGYPQQFEDK(14)PALSK(-14)	13	3	-0.91945	1.5537	1.5566	NA	NA
Q93034	724	Q93034	724	Cullin-5	CUL5	1	86.7722	1.7023e-27	158.79	143.16	86.772	1	QLRILRTQEAIIQIMKMRKKISNAQLQTELV	TQEAIIQIMK(1)MR	TQEAIIQIMK(87)MR	10	3	0.44611	1.3563	1.3189	1.4938	1.3178
Q969Q5;F8W8H5	156;127	Q969Q5	156	Ras-related protein Rab-24	RAB24	0.999989	49.5628	1.65727e-05	86.8	79.524	86.8	1	DYADNIKAQLFETSSKTGQSVDELFQKVAED	AQLFETSSK(1)TGQSVDELFQK	AQLFETSSK(50)TGQSVDELFQK(-50)	9	3	0.98124	0.91101	0.90203	NA	NA
Q969U7;Q969U7-2;V9GZ55;K7ENR6	165;134;173;165	Q969U7	165	Proteasome assembly chaperone 2	PSMG2	1	43.6283	0.0073247	43.628	40.204	43.628	1	SVQNKIKSLNWEEMEKSRCIPEIDDSEFCIR	SLNWEEMEK(1)SR	SLNWEEMEK(44)SR	9	3	0.74132	1.0826	1.0602	NA	NA
Q96A49	292	Q96A49	292	Synapse-associated protein 1	SYAP1	0.999996	54.1884	0.00444081	57.598	11.44	57.598	1	SDAFDACNLNQEDLRKEMEQLVLDKKQEETA	K(1)EMEQLVLDK	K(54)EMEQLVLDK(-54)	1	2	0.22267	NA	NA	0.58746	0.52612
Q96AP4	276	Q96AP4	276	Zinc finger with UFM1-specific peptidase domain protein	ZUFSP	1	101.624	1.0735e-06	101.62	91.966	101.62	1	QKLQRQYGLDNSGGYKQQQLRNMEIEVNRGR	QYGLDNSGGYK(1)QQQLR	QYGLDNSGGYK(100)QQQLR	11	3	0.67799	NA	NA	1.7131	1.5379
Q96CS3	400	Q96CS3	400	FAS-associated factor 2	FAF2	1	55.8408	0.0059162	55.841	44.571	55.841	1	TVIHDFLFSLKESPEKFQIEANFPRRVLPCI	ESPEK(1)FQIEANFPR	ESPEK(56)FQIEANFPR	5	3	-0.12312	1.49	1.4637	NA	NA
Q96CS3	367	Q96CS3	367	FAS-associated factor 2	FAF2	1	64.6504	0.000414581	84.687	46.262	64.65	1	PEPSPDDPESVKIIFKLPNDSRVERRFHFSQ	IIFK(1)LPNDSRVER	IIFK(65)LPNDSRVER	4	4	1.2976	1.4406	1.3848	1.4822	1.3323
Q96GA3	45	Q96GA3	45	Protein LTV1 homolog	LTV1	1	89.0128	2.20459e-05	89.013	68.173	89.013	1	AADESAPQRVLLPTQKIDNEERRAEQRKYGV	VLLPTQK(1)IDNEER	VLLPTQK(89)IDNEER	7	3	0.90663	0.94523	0.92445	NA	NA
Q96IJ6;Q96IJ6-2;A0A087WUI8;A0A0U1RRC2	309;362;309;22	Q96IJ6	309	Mannose-1-phosphate guanyltransferase alpha	GMPPA	1	132.26	1.20346e-19	132.26	124.9	132.26	1	KVAPSAVLGPNVSIGKGVTVGEGVRLRESIV	VAPSAVLGPNVSIGK(1)GVTVGEGVR	VAPSAVLGPNVSIGK(130)GVTVGEGVR	15	3	-0.80419	1.1569	1.1281	NA	NA
Q96NW4;K7ELM1	241;241	Q96NW4	241	Ankyrin repeat domain-containing protein 27	ANKRD27	1	116.816	1.48285e-11	116.82	102.98	116.82	1	KYVGTMEASEDAAFNKITRSLQDLQQKDIGV	YVGTMEASEDAAFNK(1)ITR	YVGTMEASEDAAFNK(120)ITR	15	3	-1.6001	1.2363	1.1924	NA	NA
Q96PU8;Q96PU8-3;Q96PU8-5;Q96PU8-9;Q96PU8-8;Q96PU8-6;F5H5U6;F5H8C8;F5GXS8;F5GYM3	91;91;91;91;91;91;36;36;36;36	Q96PU8	91	Protein quaking	QKI	1	59.2612	0.00785437	59.261	59.261	59.261		VGPIVQLQEKLYVPVKEYPDFNFVGRILGPR	LYVPVK(1)EYPDFNFVGR	LYVPVK(59)EYPDFNFVGR	6	3	0.093768	0.97222	0.94795	1.1943	1.0747
Q96QK8	83	Q96QK8	83	Small integral membrane protein 14	SMIM14	1	54.2226	0.00225023	54.223	54.223	54.223	1	FLLRPPNLRGSSLPGKPTSPHNGQDPPAPPV	GSSLPGK(1)PTSPHNGQDPPAPPVD	GSSLPGK(54)PTSPHNGQDPPAPPVD	7	3	0.082611	2.5162	2.4611	3.7616	3.3515
Q96S55;Q96S55-2;Q96S55-3	301;301;81	Q96S55	301	ATPase WRNIP1	WRNIP1	0.969933	15.0866	1.23365e-07	105.39	88.45	88.551	1	KKHSIRFVTLSATNAKTNDVRDVIKQAQNEK	FVTLSATNAK(0.97)TNDVRDVIK(0.03)	FVTLSATNAK(15)TNDVRDVIK(-15)	10	3	0.74431	1.3645	1.3265	1.4552	1.2905
Q96S55;Q96S55-2;Q96S55-3;Q96S55-4	482;457;262;98	Q96S55	482	ATPase WRNIP1	WRNIP1	1	93.8227	1.77835e-05	93.823	68.105	93.823	1	QSYSPSRVLITENDVKEGLQRSHILYDRAGE	VLITENDVK(1)EGLQR	VLITENDVK(94)EGLQR	9	3	-0.45555	NA	NA	1.2464	1.1002
Q96S55;Q96S55-2;Q96S55-3;Q96S55-4	661;636;441;277	Q96S55	661	ATPase WRNIP1	WRNIP1	1	75.7097	1.30907e-07	75.71	70.602	75.71	1	DQEYLPEELRGVDFFKQRRC___________	YNPMYSEPVDQEYLPEELRGVDFFK(1)QR	YNPMYSEPVDQEYLPEELRGVDFFK(76)QR	25	4	-0.92883	NA	NA	2.078	1.8473
Q96SK2;Q96SK2-3;Q96SK2-2	257;257;256	Q96SK2	257	Transmembrane protein 209	TMEM209	1	99.1104	4.83459e-14	123.99	123.99	99.11	1	LDTFLRSEEEKQHRVKLGSPDSTSPSSSPTF	VK(1)LGSPDSTSPSSSPTFWNYSR	VK(99)LGSPDSTSPSSSPTFWNYSR	2	3	1.8455	1.6037	1.5672	1.4237	1.2921
Q96T51;H0YAC8;Q96T51-2;H0YA47	390;179;282;68	Q96T51	390	RUN and FYVE domain-containing protein 1	RUFY1	1	42.3485	0.0310465	42.348	42.348	42.348	1	VEITKQDTKVELETYKQTRQGLDEMYSDVWK	VELETYK(1)QTR	VELETYK(42)QTR	7	3	1.2109	NA	NA	1.196	1.0593
Q99536;Q99536-3;Q99536-2;K7ENX2;K7EM19	255;187;121;121;121	Q99536	255	Synaptic vesicle membrane protein VAT-1 homolog	VAT1	0.999836	37.8625	0.0204879	42.863	42.863	42.863	1	YHTTDYVDEIKKISPKGVDIVMDPLGGSDTA	ISPK(1)GVDIVMDPLGGSDTAK	ISPK(38)GVDIVMDPLGGSDTAK(-38)	4	3	2.0822	NA	NA	1.0696	0.9523
Q99613;Q99613-2;B5ME19	862;852;863	Q99613	862	Eukaryotic translation initiation factor 3 subunit C;Eukaryotic translation initiation factor 3 subunit C-like protein	EIF3C;EIF3CL	1	190.277	7.86222e-62	190.28	181.05	190.28	1	TEPTAQQNLALQLAEKLGSLVENNERVFDHK	TEPTAQQNLALQLAEK(1)LGSLVENNER	TEPTAQQNLALQLAEK(190)LGSLVENNER	16	3	1.4839	0.99762	0.98409	1.0597	0.94231
Q99808;Q99808-2	249;328	Q99808	249	Equilibrative nucleoside transporter 1	SLC29A1	0.999765	36.2826	1.68137e-18	136.14	119.21	136.14	1	YYQQLKLEGPGEQETKLDLISKGEEPRAGKE	LEGPGEQETK(1)LDLISKGEEPR	LEGPGEQETK(36)LDLISK(-36)GEEPR	10	4	0.51928	1.1954	1.1429	0.98777	0.88921
Q99808;Q99808-2	255;334	Q99808	255	Equilibrative nucleoside transporter 1	SLC29A1	0.999994	52.4003	7.80394e-12	102.94	83.386	102.94	1	LEGPGEQETKLDLISKGEEPRAGKEESGVSV	LEGPGEQETKLDLISK(1)GEEPR	LEGPGEQETK(-52)LDLISK(52)GEEPR	16	3	2.3332	1.1764	1.1259	NA	NA
Q99832;F8WBP8;A0A0D9SG95	47;47;47	Q99832	47	T-complex protein 1 subunit eta	CCT7	1	47.2879	0.00157217	84.17	73.647	47.288	1	IAEAVRTTLGPRGMDKLIVDGRGKATISNDG	GMDK(1)LIVDGR	GMDK(47)LIVDGR	4	3	0.31049	1.2643	1.2244	NA	NA
Q9BTE3;Q9BTE3-2;Q9BTE3-3	582;580;407	Q9BTE3	582	Mini-chromosome maintenance complex-binding protein	MCMBP	1	69.7632	1.16535e-05	69.763	69.763	69.763	1	DEITKAVEDDFVEMRKNDPQSITADDLHQLL	K(1)NDPQSITADDLHQLLVVAR	K(70)NDPQSITADDLHQLLVVAR	1	4	0.19234	1.7507	1.7255	NA	NA
Q9BTT0;Q9BTT0-3;E9PPH5	116;68;66	Q9BTT0	116	Acidic leucine-rich nuclear phosphoprotein 32 family member E	ANP32E	0.92326	10.803	6.99047e-11	115.8	96.594	115.8	1	KDLSTVEALQNLKNLKSLDLFNCEITNLEDY	DLSTVEALQNLK(0.077)NLK(0.923)	DLSTVEALQNLK(-11)NLK(11)	15	3	-0.8832	1.2366	1.2017	1.4897	1.326
Q9BTU6;E9PAM4	336;306	Q9BTU6	336	Phosphatidylinositol 4-kinase type 2-alpha	PI4K2A	0.996864	25.0228	0.000213723	75.683	58.084	51.135	1	PMDSSSSRDTDWVVVKEPVIKVAAIDNGLAF	DTDWVVVK(0.997)EPVIK(0.003)	DTDWVVVK(25)EPVIK(-25)	8	3	-0.49242	0.72114	0.70064	0.83171	0.74927
Q9BTX1;Q9BTX1-4;Q9BTX1-6;Q9BTX1-5;Q9BTX1-2	437;437;322;397;436	Q9BTX1	437	Nucleoporin NDC1	NDC1	1	46.1315	0.000238417	46.132	46.132	46.132	1	RPSVPPLVKTSLFSSKLSTPDVVSPFGTPFG	TSLFSSK(1)LSTPDVVSPFGTPFGSSVMNR	TSLFSSK(46)LSTPDVVSPFGTPFGSSVMNR	7	3	-0.0031755	1.1076	1.041	NA	NA
Q9BU02	193	Q9BU02	193	Thiamine-triphosphatase	THTPA	1	61.222	4.00533e-05	61.222	61.222	61.222	1	LSSMLGVPAQETAPAKLIVYLQRFRPQDYQR	LSSMLGVPAQETAPAK(1)LIVYLQR	LSSMLGVPAQETAPAK(61)LIVYLQR	16	3	0.53874	0.66862	0.65213	NA	NA
Q9BV40;C9JXZ5	47;21	Q9BV40	47	Vesicle-associated membrane protein 8	VAMP8	1	96.4951	5.64887e-06	98.676	91.618	98.676	1	ERILARGENLEHLRNKTEDLEATSEHFKTTS	NK(1)TEDLEATSEHFK	NK(96)TEDLEATSEHFK(-96)	2	3	-0.9975	1.149	1.1241	NA	NA
Q9BV40;B8ZZT4	24;24	Q9BV40	24	Vesicle-associated membrane protein 8	VAMP8	1	219.953	1.0188e-118	242.18	223.01	219.95	1	GNDRVRNLQSEVEGVKNIMTQNVERILARGE	NLQSEVEGVK(1)NIMTQNVER	NLQSEVEGVK(220)NIMTQNVER	10	3	0.044398	1.0175	0.98962	1.0108	0.90324
Q9BVK6	180	Q9BVK6	180	Transmembrane emp24 domain-containing protein 9	TMED9	1	94.6096	6.62895e-05	94.61	81.761	94.61	1	QLRVRQLVEQVEQIQKEQNYQRWREERFRQT	QLVEQVEQIQK(1)EQNYQR	QLVEQVEQIQK(95)EQNYQR	11	3	0.16738	1.0561	1.0482	NA	NA
Q9C0H2;Q9C0H2-3;Q9C0H2-2	508;337;476	Q9C0H2	508	Protein tweety homolog 3	TTYH3	1	54.2343	1.83593e-11	115.82	115.82	54.234	1	GRESPPPSYTSSMRAKYLATSQPRPDSSGSH	AK(1)YLATSQPRPDSSGSH	AK(54)YLATSQPRPDSSGSH	2	3	0.83446	1.2126	1.1809	1.0374	0.93712
Q9H040	407	Q9H040	407	SprT-like domain-containing protein Spartan	SPRTN	1	87.5087	1.75407e-11	87.509	76.671	87.509	1	MPSQDVSGSEDTFPNKRPRLEDKTVFDNFFI	VTESASVMPSQDVSGSEDTFPNK(1)RPR	VTESASVMPSQDVSGSEDTFPNK(88)RPR	23	4	-0.28384	NA	NA	0.93432	0.83632
Q9H0F6;Q9H0F6-2	189;189	Q9H0F6	189	Sharpin	SHARPIN	1	136.811	7.75828e-18	136.81	127.63	136.81	1	ELAGSLARAIAGGDEKGAAQVAAVLAQHRVA	AIAGGDEK(1)GAAQVAAVLAQHR	AIAGGDEK(140)GAAQVAAVLAQHR	8	3	0.26705	1.2189	1.1835	1.0111	0.89971
Q9H0U4;E9PLD0;P62820;E7END7;P62820-2	116;84;119;87;55	Q9H0U4	116	Ras-related protein Rab-1B;Ras-related protein Rab-1A	RAB1B;RAB1A	0.99953	33.2797	0.000105542	80.469	68.995	80.469	1	QWLQEIDRYASENVNKLLVGNKSDLTTKKVV	YASENVNK(1)LLVGNK	YASENVNK(33)LLVGNK(-33)	8	3	-1.658	0.97114	0.9533	NA	NA
Q9H0U9	256	Q9H0U9	256	Testis-specific Y-encoded-like protein 1	TSPYL1	1	61.9583	0.00454746	61.958	40.327	61.958	1	TVNAQADRAFQQLEHKFGRMRRHYLERRNYI	AFQQLEHK(1)FGR	AFQQLEHK(62)FGR	8	3	1.5024	NA	NA	1.6533	1.4947
Q9H1A4;H0Y564	905;440	Q9H1A4	905	Anaphase-promoting complex subunit 1	ANAPC1	1	84.8423	0.000261044	84.842	77.951	84.842	1	DESSQYLTRITIAPQKLQVEQEENRFSFRHS	ITIAPQK(1)LQVEQEENR	ITIAPQK(85)LQVEQEENR	7	3	0.67135	1.041	0.99976	NA	NA
Q9H269;Q9H269-2;Q5JUB0;Q5JUA9	163;163;45;45	Q9H269	163	Vacuolar protein sorting-associated protein 16 homolog	VPS16	1	84.9536	5.94244e-05	84.954	84.954	84.954	1	TGAHRFTLSANVGDLKLRRMPEVPGLQSAPS	FTLSANVGDLK(1)LR	FTLSANVGDLK(85)LR	11	3	-0.66365	1.8029	1.7642	1.1345	1.0153
Q9H3M7;Q9H3M7-2	115;60	Q9H3M7	115	Thioredoxin-interacting protein	TXNIP	0.879723	8.64163	4.85021e-17	139.49	139.49	98.507	1	KFGFELPQGPLGTSFKGKYGCVDYWVKAFLD	FGFELPQGPLGTSFK(0.88)GK(0.12)	FGFELPQGPLGTSFK(8.6)GK(-8.6)	15	3	-0.48437	1.2718	1.2391	1.3286	1.2074
Q9H3M7;Q9H3M7-2	287;232	Q9H3M7	287	Thioredoxin-interacting protein	TXNIP	1	51.5463	0.033274	51.546	44.344	51.546	1	VEYSLLIYVSVPGSKKVILDLPLVIGSRSGL	K(1)VILDLPLVIGSR	K(52)VILDLPLVIGSR	1	3	0.33393	1.5119	1.4948	NA	NA
Q9H3M7	26	Q9H3M7	26	Thioredoxin-interacting protein	TXNIP	1	63.4082	0.00407145	63.408	55.684	63.408	1	EVVFNDPEKVYGSGEKVAGRVIVEVCEVTRV	VYGSGEK(1)VAGR	VYGSGEK(63)VAGR	7	3	1.0223	NA	NA	1.1575	1.019
Q9H7M9	258	Q9H7M9	258	Platelet receptor Gi24	C10orf54	1	79.8748	2.68122e-08	79.875	79.875	79.875	1	PGFEASPPAQGIPEAKVRHPLSYVAQRQPSE	MDSNIQGIENPGFEASPPAQGIPEAK(1)VR	MDSNIQGIENPGFEASPPAQGIPEAK(80)VR	26	3	0.65063	1.5022	1.4621	NA	NA
Q9HAI6	196	Q9HAI6	196	Uncharacterized protein CXorf21	CXorf21	0.999997	54.5909	0.000240404	57.578	54.304	57.578	1	IQRYSSYWRITSIKEKSSLQMQNPISNAVLN	EK(1)SSLQMQNPISNAVLNEYLEQK	EK(55)SSLQMQNPISNAVLNEYLEQK(-55)	2	3	-0.356	1.1433	1.1072	NA	NA
Q9HAI6	179	Q9HAI6	179	Uncharacterized protein CXorf21	CXorf21	1	53.4961	3.88235e-05	66.868	64.04	53.496	1	PMEDSISTQPSDFPQKPIQRYSSYWRITSIK	SSEIPLPMEDSISTQPSDFPQK(1)PIQR	SSEIPLPMEDSISTQPSDFPQK(53)PIQR	22	3	0.24866	1.0458	1.0128	0.92028	0.83322
Q9HBR0;Q9HBR0-3;Q9HBR0-2	422;340;422	Q9HBR0	422	Putative sodium-coupled neutral amino acid transporter 10	SLC38A10	1	52.0089	0.005315	52.009	40.739	52.009		EEAPGGRLGEAEGLMKVEAARLSAQDPVVAV	LGEAEGLMK(1)VEAAR	LGEAEGLMK(52)VEAAR	9	3	-0.92062	1.7875	1.7155	NA	NA
Q9HD20;Q9HD20-2;Q9HD20-3	950;832;90	Q9HD20	950	Manganese-transporting ATPase 13A1	ATP13A1	1	87.6162	0.00347678	87.616	87.616	87.616		SQVLRDLEDESTPIVKLGDASIAAPFTSKLS	DLEDESTPIVK(1)	DLEDESTPIVK(88)	11	2	0.15903	1.3179	1.2823	NA	NA
Q9NR09;A0A3B3IUB9	2270;2199	Q9NR09	2270	Baculoviral IAP repeat-containing protein 6	BIRC6	0.99998	47.0199	0.0134671	49.333	34.98	49.333	1	QMEKEKIQSNKGSSYKLLVEQAKLKQATSKH	GSSYK(1)LLVEQAK	GSSYK(47)LLVEQAK(-47)	5	3	3.8264	1.4666	1.4351	1.3185	1.1696
Q9NS93	553	Q9NS93	553	Transmembrane 7 superfamily member 3	TM7SF3	0.946097	12.4433	0.0317127	42.21	34.948	42.21	1	IPPLRERLYGRLTQIKGLFQKEQPAGERTPL	LTQIK(0.946)GLFQK(0.054)	LTQIK(12)GLFQK(-12)	5	3	-1.639	NA	NA	1.3688	1.2311
Q9NTJ4;Q9NTJ4-3;Q9NTJ4-2;Q9NTJ4-4;A0A0C4DGU9	812;713;812;829;175	Q9NTJ4	812	Alpha-mannosidase 2C1	MAN2C1	1	57.5984	0.0329788	57.598	28.512	57.598		RFHTEVHWHEAHKFLKVEFPARVRSSQATYE	FLK(1)VEFPAR	FLK(58)VEFPAR	3	2	0.22952	1.1625	1.1353	NA	NA
Q9NTJ4;Q9NTJ4-3;Q9NTJ4-2;Q9NTJ4-4;A0A0C4DGU9	750;651;750;767;113	Q9NTJ4	750	Alpha-mannosidase 2C1	MAN2C1	1	74.6181	0.000180495	74.618	63.96	74.618	1	YWDAWDVMDYHLETRKPVLGQAGTLAVGTEG	K(1)PVLGQAGTLAVGTEGGLR	K(75)PVLGQAGTLAVGTEGGLR	1	3	-0.28031	1.0101	1.003	NA	NA
Q9NUQ2	183	Q9NUQ2	183	1-acyl-sn-glycerol-3-phosphate acyltransferase epsilon	AGPAT5	1	69.0814	8.49916e-05	69.081	69.081	69.081	1	LVIFPEGTRYNPEQTKVLSASQAFAAQRGLA	YNPEQTK(1)VLSASQAFAAQR	YNPEQTK(69)VLSASQAFAAQR	7	3	0.98023	1.232	1.1939	NA	NA
Q9NUQ9;A0A1W2PRQ0;Q9NUQ9-2;A0A087X178	199;154;53;153	Q9NUQ9	199	Protein FAM49B	FAM49B	0.993947	22.1539	2.17207e-06	91.276	79.32	91.276	1	ANRMSLFYAEATPMLKTLSDATTKFVSENKN	MSLFYAEATPMLK(0.994)TLSDATTK(0.006)	MSLFYAEATPMLK(22)TLSDATTK(-22)	13	3	-1.3809	1.0358	1.0097	NA	NA
Q9NVH2;Q9NVH2-4;Q9NVH2-3;Q9NVH2-2	867;818;847;853	Q9NVH2	867	Integrator complex subunit 7	INTS7	1	56.3274	6.84882e-12	121.44	120.2	56.327	1	LNVSSTLQSKSGQDYKIPIDNMTNEMEQRVE	SGQDYK(1)IPIDNMTNEMEQR	SGQDYK(56)IPIDNMTNEMEQR	6	3	-2.106	1.0987	1.0822	NA	NA
Q9NVJ2	141	Q9NVJ2	141	ADP-ribosylation factor-like protein 8B	ARL8B	0.999504	33.0439	2.44774e-08	112.72	100.56	108.71	1	LVLGNKRDLPNALDEKQLIEKMNLSAIQDRE	DLPNALDEK(1)QLIEK	DLPNALDEK(33)QLIEK(-33)	9	3	1.2216	1.0899	1.0819	1.2749	1.1911
Q9NXC5;Q9NXC5-2	479;479	Q9NXC5	479	WD repeat-containing protein mio	MIOS	1	41.6892	0.00313254	51.524	48.187	41.689	1	LGMVESSRHNWSGLDKQSDIQNLNEERILAL	HNWSGLDK(1)QSDIQNLNEER	HNWSGLDK(42)QSDIQNLNEER	8	3	-0.64344	1.1718	1.1454	0.6524	0.57629
Q9NXG0;Q9NXG0-2;Q9NXG0-3	169;169;169	Q9NXG0	169	Centlein	CNTLN	0.998744	29.0032	0.000699492	77.744	67.419	77.744	1	KSEAKDRKVLEILQVKDAKIQEFEQRESVLK	VLEILQVK(0.999)DAK(0.001)	VLEILQVK(29)DAK(-29)	8	3	0.517	1.5165	1.4522	NA	NA
Q9NXR7	382	Q9NXR7	382	BRCA1-A complex subunit BRE	BRE	1	48.7409	0.00577642	48.741	48.741	48.741	1	KTFVPQFQEAAFANGKL______________	TFVPQFQEAAFANGK(1)L	TFVPQFQEAAFANGK(49)L	15	2	1.0306	1.1911	1.1598	NA	NA
Q9NZ01;Q9NZ01-2;M0R2N5;M0R329	291;140;329;133	Q9NZ01	291	Very-long-chain enoyl-CoA reductase	TECR	1	73.9271	4.71664e-05	74.127	29.68	73.927	1	TQMTIWAKGKHRSYLKEFRDYPPLRMPIIPF	SYLK(1)EFRDYPPLR	SYLK(74)EFRDYPPLR	4	4	1.2412	1.4436	1.4238	NA	NA
Q9P258	377	Q9P258	377	Protein RCC2	RCC2	1	73.8866	0.00127722	73.887	66.431	73.887	1	LGHAEQKDEMVPRLVKLFDFPGRGASQIYAG	LVK(1)LFDFPGR	LVK(74)LFDFPGR	3	3	-1.0262	1.2149	1.2022	NA	NA
Q9UBB4;Q9UBB4-2;A0A1W2PQD2;B1AHE4	262;198;262;14	Q9UBB4	262	Ataxin-10	ATXN10	1	192.244	9.29507e-57	192.24	192.24	192.24	1	LDLMIAKITSDEPLTKDDIPVFLRHAELIAS	ITSDEPLTK(1)DDIPVFLR	ITSDEPLTK(190)DDIPVFLR	9	3	0.009721	1.1759	1.1697	1.2415	1.1286
Q9UBB4;Q9UBB4-2;B1AHE3	438;374;89	Q9UBB4	438	Ataxin-10	ATXN10	1	130.606	0	363.05	363.05	363.05	1	RNLTEDNSQNQDLIAKMEEQGLADASLLKKV	NLTEDNSQNQDLIAK(1)MEEQGLADASLLK	NLTEDNSQNQDLIAK(130)MEEQGLADASLLK(-130)	15	3	-0.8942	1.3794	1.3664	NA	NA
Q9UBB4;Q9UBB4-2;B1AHE4	288;224;40	Q9UBB4	288	Ataxin-10	ATXN10	1	100.942	5.10545e-08	100.94	92.755	100.94	1	ELIASTFVDQCKTVLKLASEEPPDDEEALAT	TVLK(1)LASEEPPDDEEALATIR	TVLK(100)LASEEPPDDEEALATIR	4	3	1.129	1.7482	1.6918	NA	NA
Q9UBC2;Q9UBC2-2;M0R165;Q9UBC2-3;M0R3I1	701;701;703;701;164	Q9UBC2	701	Epidermal growth factor receptor substrate 15-like 1	EPS15L1	0.999992	50.8902	6.6691e-05	64.954	61.988	64.954	1	PFTSDPFTKNPSLPSKLDPFESSDPFSSSSV	NPSLPSK(1)LDPFESSDPFSSSSVSSK	NPSLPSK(51)LDPFESSDPFSSSSVSSK(-51)	7	3	0.55348	1.185	1.1395	NA	NA
Q9UBC2;Q9UBC2-2;M0R165;Q9UBC2-3;M0R2S2;Q9UBC2-4	531;531;531;531;377;531	Q9UBC2	531	Epidermal growth factor receptor substrate 15-like 1	EPS15L1	0.980127	16.9302	0.00620456	58.313	46.831	58.313	1	EQSIQAGRVQLETIIKSLKSTQDEINQARSK	VQLETIIK(0.98)SLK(0.02)	VQLETIIK(17)SLK(-17)	8	3	0.16332	1.0777	1.0431	1.8728	1.6604
Q9UBZ4	338	Q9UBZ4	338	DNA-(apurinic or apyrimidinic site) lyase 2	APEX2	1	59.3058	0.00211582	59.306	46.187	59.306	1	PLCTRFLPEFAGTQLKILRFLVPLEQSPVLE	FLPEFAGTQLK(1)ILR	FLPEFAGTQLK(59)ILR	11	3	0.48291	0.94083	0.92335	NA	NA
Q9UFH2;Q9UFH2-4	590;292	Q9UFH2	590	Dynein heavy chain 17, axonemal	DNAH17	1	45.0814	0.0175443	45.081	24.561	45.081	1	IPLIHKNMPPVAGQLKWSLELQERLEVSMKH	NMPPVAGQLK(1)	NMPPVAGQLK(45)	10	2	0.087544	NA	NA	1.0864	0.96686
Q9UHD9	43	Q9UHD9	43	Ubiquilin-2	UBQLN2	1	128.539	2.44912e-22	130.21	109.83	130.21	1	AEPKIIKVTVKTPKEKEEFAVPENSSVQQFK	EK(1)EEFAVPENSSVQQFK	EK(130)EEFAVPENSSVQQFK(-130)	2	3	1.7397	1.1899	1.1618	NA	NA
Q9UHD9;Q9UMX0;Q9UMX0-2;Q9UMX0-4	41;45;45;45	Q9UMX0	45	Ubiquilin-2;Ubiquilin-1	UBQLN2;UBQLN1	0.76588	5.14747	0.00149256	56.017	48.802	56.017	1	APAEPKIIKVTVKTPKEKEEFAVPENSSVQQ;ASAEPKIMKVTVKTPKEKEEFAVPENSSVQQ	TPK(0.766)EK(0.234)EEFAVPENSSVQQFK	TPK(5.1)EK(-5.1)EEFAVPENSSVQQFK(-48)	3	3	-0.33102	1.0148	0.99957	NA	NA
Q9UHP3;Q9UHP3-1;Q9UHP3-3;Q96B65	250;250;250;250	Q9UHP3	250	Ubiquitin carboxyl-terminal hydrolase 25	USP25	0.996142	24.1196	0.00760824	57.348	31.756	57.348	1	TKRKYVDPSRAVEILKDAFKSNDSQQQDVSE	AVEILK(0.996)DAFK(0.004)	AVEILK(24)DAFK(-24)	6	3	-1.0762	0.94359	0.91946	NA	NA
Q9UHP3;Q9UHP3-1;Q9UHP3-3;H7C253	584;584;584;113	Q9UHP3	584	Ubiquitin carboxyl-terminal hydrolase 25	USP25	1	68.1732	0.000266265	68.173	49.719	68.173	1	SISRIHRTIELMYSDKSMIQVPYRLHAVLVH	TIELMYSDK(1)SMIQVPYR	TIELMYSDK(68)SMIQVPYR	9	3	0.40702	1.2032	1.1449	NA	NA
Q9UMX0;Q9UMX0-2;Q9UMX0-4	47;47;47	Q9UMX0	47	Ubiquilin-1	UBQLN1	1	128.539	2.44912e-22	130.21	109.83	130.21	1	AEPKIMKVTVKTPKEKEEFAVPENSSVQQFK	EK(1)EEFAVPENSSVQQFK	EK(130)EEFAVPENSSVQQFK(-130)	2	3	1.7397	1.2321	1.2057	0.93387	0.84024
Q9UN86;Q9UN86-2;D6RAC7;D6RB17;D6RGJ4;D6RBM9;D6REX8;D6RBR0;D6RE13;D6RBW8;D6R9X5;D6R9A4	25;25;25;25;25;25;25;25;25;25;25;25	Q9UN86	25	Ras GTPase-activating protein-binding protein 2	G3BP2	1	45.8637	0.00239261	45.864	32.236	45.864	1	LVGREFVRQYYTLLNKAPEYLHRFYGRNSSY	QYYTLLNK(1)APEYLHR	QYYTLLNK(46)APEYLHR	8	4	-2.2514	NA	NA	1.5474	1.3868
Q9UNZ2;Q9UNZ2-5;Q9UNZ2-6;F2Z2K0	172;174;61;172	Q9UNZ2	172	NSFL1 cofactor p47	NSFL1C	1	90.7139	0.000317697	90.714	84.934	90.714	1	LGAAPEEESAYVAGEKRQHSSQDVHVVLKLW	LGAAPEEESAYVAGEK(1)R	LGAAPEEESAYVAGEK(91)R	16	3	0.43513	1.2109	1.1867	1.2937	1.1626
Q9UPT9;Q9UPT9-2	442;430	Q9UPT9	442	Ubiquitin carboxyl-terminal hydrolase 22	USP22	1	46.4026	0.00188149	46.403	46.403	46.403	1	SFPLELDMTPFMASSKESRMNGQYQQPTDSL	ITTYVSFPLELDMTPFMASSK(1)ESR	ITTYVSFPLELDMTPFMASSK(46)ESR	21	3	0.018392	0.85041	0.81466	NA	NA
Q9UPU5	1764	Q9UPU5	1764	Ubiquitin carboxyl-terminal hydrolase 24	USP24	1	46.8189	0.00376842	57.598	47.645	46.819		YYVPENFWKIFKMWNKELYVREQQDAYEFFT	MWNK(1)ELYVR	MWNK(47)ELYVR	4	3	-0.44275	1.0828	1.0716	1.0633	0.95086
Q9UPU5	2255	Q9UPU5	2255	Ubiquitin carboxyl-terminal hydrolase 24	USP24	1	41.2833	0.0409871	41.283	9.275	41.283	1	TILEKTLDSALFYQDKLKSLHQLLEVLLALL	TLDSALFYQDK(1)	TLDSALFYQDK(41)	11	3	-1.624	0.96735	0.94952	NA	NA
Q9Y223;Q9Y223-4;Q9Y223-3;Q9Y223-2;Q9Y223-5	195;195;190;226;136	Q9Y223	195	Bifunctional UDP-N-acetylglucosamine 2-epimerase/N-acetylmannosamine kinase;UDP-N-acetylglucosamine 2-epimerase (hydrolyzing);N-acetylmannosamine kinase	GNE	1	50.3534	0.0033857	50.353	50.353	50.353	1	LAGCPSYDKLLSAKNKDYMSIIRMWLGDDVK	NK(1)DYMSIIR	NK(50)DYMSIIR	2	3	0.0015569	0.93141	0.90867	0.93976	0.84539
Q9Y244	61	Q9Y244	61	Proteasome maturation protein	POMP	1	54.2343	0.00173184	54.234	45.526	54.234	1	HPLELSEKNFQLNQDKMNFSTLRNIQGLFAP	NFQLNQDK(1)MNFSTLR	NFQLNQDK(54)MNFSTLR	8	3	-0.13413	1.3116	1.2741	NA	NA
Q9Y277;Q9Y277-2;E5RFP6;E5RJN6;E5RHZ6;E5RFL1;E5RHE1	20;20;20;20;20;20;20	Q9Y277	20	Voltage-dependent anion-selective channel protein 3	VDAC3	0.999998	57.7501	4.03746e-06	98.803	91.424	98.803	1	PTYCDLGKAAKDVFNKGYGFGMVKIDLKTKS	DVFNK(1)GYGFGMVK	DVFNK(58)GYGFGMVK(-58)	5	3	0.63743	1.2872	1.2629	1.5286	1.3617
Q9Y295	46	Q9Y295	46	Developmentally-regulated GTP-binding protein 1	DRG1	0.8254	6.74621	0.00454941	50.851	32.487	50.851	1	LKARLAKLRRELITPKGGGGGGPGEGFDVAK	ELITPK(0.825)GGGGGGPGEGFDVAK(0.175)	ELITPK(6.7)GGGGGGPGEGFDVAK(-6.7)	6	3	0.52472	NA	NA	1.4166	1.2666
Q9Y2G2;Q9Y2G2-4;Q9Y2G2-5;E5RHJ3;Q9Y2G2-2;Q9Y2G2-3	70;125;175;125;70;175	Q9Y2G2	70	Caspase recruitment domain-containing protein 8	CARD8	1	59.9754	0.000151653	59.975	52.861	59.975	1	QFLGPEGNVDVELIDKSTNRYSVWFPTAGWY	QFLGPEGNVDVELIDK(1)STNR	QFLGPEGNVDVELIDK(60)STNR	16	3	-1.2154	1.5937	1.5525	NA	NA
Q9Y2Z2-4;Q9Y2Z2-6;Q9Y2Z2-2;H7C2S9	372;372;275;38	Q9Y2Z2-4	372	Protein MTO1 homolog, mitochondrial	MTO1	1	80.5855	0.000147239	80.585	80.585	80.585	1	LQEKMITCIRGLEKAKVIQPGYGVQYDYLDP	AK(1)VIQPGYGVQYDYLDPR	AK(81)VIQPGYGVQYDYLDPR	2	3	1.5296	0.82727	0.79654	NA	NA
Q9Y3Z3;A0A2R8YCS7;Q9Y3Z3-4;Q9Y3Z3-3	446;446;446;376	Q9Y3Z3	446	Deoxynucleoside triphosphate triphosphohydrolase SAMHD1	SAMHD1	1	54.066	0.0097536	72.547	21.669	54.066	1	LYSTDPKLKDAREILKQIEYRNLFKYVGETQ	EILK(1)QIEYR	EILK(54)QIEYR	4	3	0.74365	1.2371	1.2229	1.2026	1.0846
Q9Y3Z3;A0A2R8YCS7;Q9Y3Z3-4;Q9Y3Z3-3;A0A2R8YD90;A0A2R8YF51;A0A2R8Y5D2;A0A2R8Y586;A0A2R8Y7R5;A0A2R8Y755;A0A2R8YG48	66;66;66;66;42;66;66;66;66;66;26	Q9Y3Z3	66	Deoxynucleoside triphosphate triphosphohydrolase SAMHD1	SAMHD1	1	43.0301	0.0019649	59.248	59.248	43.03	1	CSFLRRGGFEEPVLLKNIRENEITGALLPCL	RGGFEEPVLLK(1)NIR	RGGFEEPVLLK(43)NIR	11	3	1.1606	1.2061	1.1852	NA	NA
Q9Y4E8;Q9Y4E8-2;Q9Y4E8-3	605;576;580	Q9Y4E8	605	Ubiquitin carboxyl-terminal hydrolase 15	USP15	1	45.7899	0.0172901	45.79	39.062	45.79	1	GQPFLMAVPRNNTEDKLYNLLLLRMCRYVKI	NNTEDK(1)LYNLLLLR	NNTEDK(46)LYNLLLLR	6	3	-0.64404	1.8712	1.8034	NA	NA
Q9Y5L4	16	Q9Y5L4	16	Mitochondrial import inner membrane translocase subunit Tim13	TIMM13	0.999998	56.5794	8.49134e-63	191.59	191.59	191.59	1	MEGGFGSDFGGSGSGKLDPGLIMEQVKVQIA	MEGGFGSDFGGSGSGK(1)LDPGLIMEQVK	MEGGFGSDFGGSGSGK(57)LDPGLIMEQVK(-57)	16	3	0.71449	1.3056	1.2989	NA	NA
Q9Y5T5;Q9Y5T5-5;Q9Y5T5-3;Q9Y5T5-2	293;293;278;292	Q9Y5T5	293	Ubiquitin carboxyl-terminal hydrolase 16	USP16	1	65.8954	0.00119242	65.895	65.895	65.895	1	PKELFSQVCKKAVRFKGYQQQDSQELLRYLL	FK(1)GYQQQDSQELLR	FK(66)GYQQQDSQELLR	2	3	-0.19824	NA	NA	1.152	1.021
Q9Y617	333	Q9Y617	333	Phosphoserine aminotransferase	PSAT1	1	53.001	0.00144812	67.964	41.834	53.001	1	KRFLDKALELNMLSLKGHRSVGGIRASLYNA	ALELNMLSLK(1)GHR	ALELNMLSLK(53)GHR	10	3	1.1719	0.77122	0.76315	1.8632	1.6881
Q9Y617;Q9Y617-2	363;317	Q9Y617	363	Phosphoserine aminotransferase	PSAT1	1	61.9623	0.00214984	61.999	55.55	61.962	1	AVTIEDVQKLAAFMKKFLEMHQL________	K(1)FLEMHQL	K(62)FLEMHQL	1	3	-0.056855	1.1855	1.175	1.2518	1.1035
Q9Y617;Q9Y617-2	269;269	Q9Y617	269	Phosphoserine aminotransferase	PSAT1	0.986934	18.7813	0.00149366	55.173	49.567	55.173	1	VLEWIKNNGGAAAMEKLSSIKSQTIYEIIDN	NNGGAAAMEK(0.987)LSSIK(0.013)	NNGGAAAMEK(19)LSSIK(-19)	10	3	-1.2074	1.4514	1.4199	NA	NA
Q9Y617	323	Q9Y617	323	Phosphoserine aminotransferase	PSAT1	0.99998	47.0126	0.0141825	51.771	41.671	51.771		GNAKGDDALEKRFLDKALELNMLSLKGHRSV	RFLDK(1)ALELNMLSLK	RFLDK(47)ALELNMLSLK(-47)	5	3	-0.57171	NA	NA	1.3676	1.2206
Q9Y617;Q9Y617-2	51;51	Q9Y617	51	Phosphoserine aminotransferase	PSAT1	1	153.027	2.66857e-24	153.03	153.03	153.03	1	GISVLEMSHRSSDFAKIINNTENLVRELLAV	SSDFAK(1)IINNTENLVR	SSDFAK(150)IINNTENLVR	6	3	-0.24815	1.6227	1.5699	1.4532	1.2872
Q9Y679	359	Q9Y679	359	Ancient ubiquitous protein 1	AUP1	0.999999	60.0845	2.24008e-07	71.085	64.924	71.085	1	DITKGTQSLPTASASKFPSSGPVTPQPTALT	GTQSLPTASASK(1)FPSSGPVTPQPTALTFAK	GTQSLPTASASK(60)FPSSGPVTPQPTALTFAK(-60)	12	3	0.54625	1.4815	1.4484	NA	NA
Q9Y679;Q9Y679-3	250;250	Q9Y679	250	Ancient ubiquitous protein 1	AUP1	1	128.896	3.7541e-24	148.03	130.28	128.9	1	EANEEFALRVQQLVAKELGQTGTRLTPADKA	VQQLVAK(1)ELGQTGTR	VQQLVAK(130)ELGQTGTR	7	3	-0.14709	1.0398	1.0276	1.4614	1.2898
Q9Y696	11	Q9Y696	11	Chloride intracellular channel protein 4	CLIC4	0.99474	22.8446	5.30433e-09	92.792	92.792	92.792	1	_____MALSMPLNGLKEEDKEPLIELFVKAG	ALSMPLNGLK(0.995)EEDK(0.005)EPLIELFVK	ALSMPLNGLK(23)EEDK(-23)EPLIELFVK(-40)	10	3	0.45784	1.0735	1.0539	NA	NA
Q9Y6I3;Q9Y6I3-3;Q9Y6I3-1	117;117;228	Q9Y6I3	117	Epsin-1	EPN1	1	54.2806	0.00066583	54.281	50.44	54.281	1	AVQTLKDFQYVDRDGKDQGVNVREKAKQLVA	DFQYVDRDGK(1)DQGVNVR	DFQYVDRDGK(54)DQGVNVR	10	4	1.6164	1.3836	1.3219	NA	NA
Q9Y6I3;Q9Y6I3-3;Q9Y6I3-1	107;107;218	Q9Y6I3	107	Epsin-1	EPN1	1	150.277	1.12551e-24	150.28	137.24	150.28	1	VSQQCKENMYAVQTLKDFQYVDRDGKDQGVN	ENMYAVQTLK(1)DFQYVDR	ENMYAVQTLK(150)DFQYVDR	10	3	0.042732	1.9901	1.9257	NA	NA
Q9Y6Y8	931	Q9Y6Y8	931	SEC23-interacting protein	SEC23IP	0.999178	30.8474	0.000261044	84.842	84.842	84.842	1	QVVEAEKVVESPDFSKDEDYLGKVGMLNGGR	VVESPDFSK(0.999)DEDYLGK(0.001)	VVESPDFSK(31)DEDYLGK(-31)	9	3	1.8972	1.4897	1.4251	NA	NA
R4GNH3;E9PN50	19;19	R4GNH3	19		PSMC3	1	40.0937	2.91182e-106	226.4	220.8	40.094	1	VWDEAEQDGIGEEVLKMSTEEIIQRTRLLDS	ATVWDEAEQDGIGEEVLK(1)MSTEEIIQR	ATVWDEAEQDGIGEEVLK(40)MSTEEIIQR	18	3	0.08153	1.9356	1.9065	2.1284	1.8933
